# Supplementary material for: 3-(4-Bromo­phenyl­sulfin­yl)-2,5,7-trimethyl-1-benzofuran
Source: Acta Crystallogr Sect E Struct Rep Online. 2012 Jan 21;68(Pt 2):o482. doi: 10.1107/S1600536812001523 (PMC3275230; doi:10.1107/S1600536812001523)
Supplement: Supplementary file 1 [file e-68-0o482-sup1.cif]

##############################################################################
#                                                                            #
# This CIF contains the data in a paper accepted for publication in          #
# Acta Crystallographica Section E. It conforms to the requirements of       #
# Notes for Authors for Acta Crystallographica Section E, and has been       #
# peer reviewed under the auspices of the IUCr Commission on Journals.       #
#                                                                            #
# Full details of the Crystallographic Information File format               #
# are given in the paper "The Crystallographic Information File (CIF):       #
# a New Standard Archive File for Crystallography" by S. R. Hall, F. H.      #
# Allen and I. D. Brown [Acta Cryst. (1991), A47, 655-685].                  #
#                                                                            #
# The current version of the core CIF dictionary is obtainable from          #
# ftp://ftp.iucr.org/pub/cif_core.dic.                                       #
#                                                                            #
# Software is freely available for graphical display of the structure(s)     #
# in this CIF. For information consult the CIF software page                 #
# http://www.iucr.org/resources/cif/software.                                #
#                                                                            #
# This file may be used for bona fide research purposes within the           #
# scientific community so long as proper attribution is given to the journal # 
# article from which it was obtained.                                        #
#                                                                            #
##############################################################################
data_global
_audit_creation_method     'form.cif (version 2.0)'
_journal_data_validation_number     ?
_journal_date_recd_electronic     2012-01-10
_journal_date_accepted     2012-01-13
_journal_name_full     'Acta Crystallographica, Section E'
_journal_year     2012
_journal_volume     68
_journal_issue      2
_journal_page_first     o482
_journal_page_last     o482
_journal_paper_category     QO
_journal_paper_doi     10.1107/S1600536812001523
_journal_coeditor_code     PV2507
_publ_contact_author_name     'Prof. Uk Lee'
_publ_contact_author_address
;
 Department of Chemistry, Pukyong National University, 599-1 Daeyeon 3-dong
 Nam-gu, Busan 608-737, Republic of Korea
;
_publ_contact_author_email     uklee@pknu.ac.kr
_publ_contact_author_fax     '+82-51-629-5583'
_publ_contact_author_phone     '+82-51-629-5596'
_publ_section_title
;
3-(4-Bromophenylsulfinyl)-2,5,7-trimethyl-1-benzofuran
;
loop_
    _publ_author_name
    _publ_author_address
    'Choi, Hong Dae'
;
Department of Chemistry, Dongeui University, San 24 Kaya-dong Busanjin-gu,
Busan 614-714, Republic of Korea
;
    'Seo, Pil Ja'
;
Department of Chemistry, Dongeui University, San 24 Kaya-dong Busanjin-gu,
Busan 614-714, Republic of Korea
;
    'Lee, Uk'
;
Department of Chemistry, Pukyong National University, 599-1 Daeyeon 3-dong
Nam-gu, Busan 608-737, Republic of Korea
;
data_I
_chemical_name_systematic
;
3-(4-Bromophenylsulfinyl)-2,5,7-trimethyl-1-benzofuran
;
_chemical_name_common     ?
_chemical_formula_moiety     'C17 H15 Br O2 S'
_chemical_formula_sum     'C17 H15 Br O2 S'
_chemical_formula_iupac     'C17 H15 Br O2 S'
_chemical_formula_weight     363.26
_chemical_melting_point     ?
_symmetry_cell_setting     triclinic
_symmetry_space_group_name_H-M     'P -1'
_symmetry_space_group_name_Hall     '-P 1'
loop_
    _symmetry_equiv_pos_as_xyz
    'x, y, z'
    '-x, -y, -z'
_cell_length_a     6.10340(10)
_cell_length_b     10.2278(2)
_cell_length_c     12.6731(2)
_cell_angle_alpha     84.5860(10)
_cell_angle_beta     79.4190(10)
_cell_angle_gamma     85.7300(10)
_cell_volume     772.87(2)
_cell_formula_units_Z     2
_cell_measurement_reflns_used     8427
_cell_measurement_theta_min     2.48
_cell_measurement_theta_max     28.18
_cell_measurement_temperature     173(2)
_exptl_crystal_description     'block'
_exptl_crystal_colour     'colourless'
_exptl_crystal_size_max     0.372
_exptl_crystal_size_mid     0.336
_exptl_crystal_size_min     0.253
_exptl_crystal_density_diffrn     1.561
_exptl_crystal_density_meas     ?
_exptl_crystal_density_method     'not measured'
_exptl_crystal_F_000     368
_exptl_absorpt_coefficient_mu     2.795
_exptl_absorpt_correction_type     multi-scan
_exptl_absorpt_process_details     '(SADABS; Bruker, 2009)'
_exptl_absorpt_correction_T_min     0.4741
_exptl_absorpt_correction_T_max     0.7457
_exptl_special_details
;
;
_diffrn_ambient_temperature     173(2)
_diffrn_radiation_type     MoK\a
_diffrn_radiation_wavelength     0.71073
_diffrn_radiation_source     'rotating anode'
_diffrn_radiation_monochromator     'graphite multilayer'
_diffrn_measurement_device_type     'Bruker SMART APEXII CCD'
_diffrn_measurement_method     '\f and \w scans'
_diffrn_detector_area_resol_mean     10.0
_diffrn_reflns_number     14146
_diffrn_reflns_av_R_equivalents     0.0355
_diffrn_reflns_av_sigmaI/netI     0.0331
_diffrn_reflns_theta_min     1.64
_diffrn_reflns_theta_max     28.29
_diffrn_reflns_theta_full     28.29
_diffrn_measured_fraction_theta_max     0.996
_diffrn_measured_fraction_theta_full     0.996
_diffrn_reflns_limit_h_min     -8
_diffrn_reflns_limit_h_max     8
_diffrn_reflns_limit_k_min     -13
_diffrn_reflns_limit_k_max     13
_diffrn_reflns_limit_l_min     -16
_diffrn_reflns_limit_l_max     16
_diffrn_standards_number     0
_diffrn_standards_interval_count     ?
_diffrn_standards_interval_time     ?
_diffrn_standards_decay_%     ?
_refine_special_details
;
 Refinement of F^2^ against ALL reflections.  The weighted R-factor wR and
 goodness of fit S are based on F^2^, conventional R-factors R are based
 on F, with F set to zero for negative F^2^. The threshold expression of
 F^2^ > 2sigma(F^2^) is used only for calculating R-factors(gt) etc. and is
 not relevant to the choice of reflections for refinement.  R-factors based
 on F^2^ are statistically about twice as large as those based on F, and R-
 factors based on ALL data will be even larger.
;
_reflns_number_total     3826
_reflns_number_gt     3319
_reflns_threshold_expression     I>2\s(I)
_refine_ls_structure_factor_coef     Fsqd
_refine_ls_matrix_type     full
_refine_ls_R_factor_all     0.0388
_refine_ls_R_factor_gt     0.0324
_refine_ls_wR_factor_gt     0.0833
_refine_ls_wR_factor_ref     0.0857
_refine_ls_goodness_of_fit_ref     1.063
_refine_ls_restrained_S_all     1.063
_refine_ls_number_reflns     3826
_refine_ls_number_parameters     193
_refine_ls_number_restraints     0
_refine_ls_hydrogen_treatment     constr
_refine_ls_weighting_scheme     calc
_refine_ls_weighting_details
         'calc w=1/[\s^2^(Fo^2^)+(0.0446P)^2^+0.2430P] where P=(Fo^2^+2Fc^2^)/3'
_atom_sites_solution_hydrogens     difmap
_atom_sites_solution_primary     direct
_atom_sites_solution_secondary     difmap
_refine_ls_shift/su_max     0.001
_refine_ls_shift/su_mean     0.000
_refine_diff_density_max     0.455
_refine_diff_density_min     -0.833
_refine_ls_extinction_method     none
_refine_ls_extinction_coef     ?
loop_
    _atom_type_symbol
    _atom_type_description
    _atom_type_scat_dispersion_real
    _atom_type_scat_dispersion_imag
    _atom_type_scat_source
    'C' 'C' 0.0033 0.0016
                         'International Tables Vol C Tables 4.2.6.8 and 6.1.1.4'
    'H' 'H' 0.0000 0.0000
                         'International Tables Vol C Tables 4.2.6.8 and 6.1.1.4'
    'O' 'O' 0.0106 0.0060
                         'International Tables Vol C Tables 4.2.6.8 and 6.1.1.4'
    'S' 'S' 0.1246 0.1234
                         'International Tables Vol C Tables 4.2.6.8 and 6.1.1.4'
    'Br' 'Br' -0.2901 2.4595
                         'International Tables Vol C Tables 4.2.6.8 and 6.1.1.4'
_computing_data_collection     '<i>APEX2</i> (Bruker, 2009)'
_computing_cell_refinement     '<i>SAINT</i> (Bruker, 2009)'
_computing_data_reduction     '<i>SAINT</i> (Bruker, 2009)'
_computing_structure_solution     '<i>SHELXS97</i> (Sheldrick, 2008)'
_computing_structure_refinement     '<i>SHELXL97</i> (Sheldrick, 2008)'
_computing_molecular_graphics
        '<i>ORTEP-3</i> (Farrugia, 1997) and <i>DIAMOND</i> (Brandenburg, 1998)'
_computing_publication_material     '<i>SHELXL97</i> (Sheldrick, 2008)'
loop_
    _atom_site_type_symbol
    _atom_site_label
    _atom_site_fract_x
    _atom_site_fract_y
    _atom_site_fract_z
    _atom_site_U_iso_or_equiv
    _atom_site_adp_type
    _atom_site_calc_flag
    _atom_site_refinement_flags
    _atom_site_occupancy
    _atom_site_symmetry_multiplicity
    _atom_site_disorder_assembly
    _atom_site_disorder_group
    Br Br1 0.40055(4) 0.990460(19) 0.338480(16) 0.04068(9) Uani d . 1 2 . .
    S S1 0.60888(8) 0.48980(4) 0.65970(3) 0.02498(11) Uani d . 1 2 . .
    O O1 0.2929(2) 0.59852(12) 0.94015(10) 0.0265(3) Uani d . 1 2 . .
    O O2 0.8568(2) 0.47089(14) 0.64796(11) 0.0343(3) Uani d . 1 2 . .
    C C1 0.5094(3) 0.56250(17) 0.78141(14) 0.0237(4) Uani d . 1 2 . .
    C C2 0.6083(3) 0.66325(16) 0.82636(14) 0.0237(4) Uani d . 1 2 . .
    C C3 0.7953(3) 0.73737(17) 0.79577(15) 0.0272(4) Uani d . 1 2 . .
    H H3 0.8927 0.7269 0.7291 0.033 Uiso calc R 1 2 . .
    C C4 0.8367(3) 0.82671(18) 0.86439(16) 0.0306(4) Uani d . 1 2 . .
    C C5 0.6874(4) 0.84262(18) 0.96147(16) 0.0329(4) Uani d . 1 1 . .
    H H5 0.7167 0.9058 1.0067 0.039 Uiso calc R 1 2 . .
    C C6 0.4990(3) 0.77049(18) 0.99471(14) 0.0297(4) Uani d . 1 2 . .
    C C7 0.4683(3) 0.68124(17) 0.92437(14) 0.0250(4) Uani d . 1 2 . .
    C C8 0.3247(3) 0.52683(17) 0.85186(14) 0.0249(4) Uani d . 1 2 . .
    C C9 1.0408(4) 0.9067(2) 0.8340(2) 0.0417(5) Uani d . 1 2 . .
    H H9A 1.1561 0.8592 0.7851 0.063 Uiso calc R 1 2 . .
    H H9B 1.0982 0.9209 0.8990 0.063 Uiso calc R 1 2 . .
    H H9C 1.0006 0.9918 0.7980 0.063 Uiso calc R 1 2 . .
    C C10 0.3388(4) 0.7868(2) 1.09857(16) 0.0422(6) Uani d . 1 2 . .
    H H10A 0.1892 0.8123 1.0831 0.063 Uiso calc R 1 2 . .
    H H10B 0.3879 0.8553 1.1366 0.063 Uiso calc R 1 2 . .
    H H10C 0.3348 0.7035 1.1437 0.063 Uiso calc R 1 2 . .
    C C11 0.1536(3) 0.43163(19) 0.85082(16) 0.0318(4) Uani d . 1 2 . .
    H H11A 0.0141 0.4795 0.8386 0.048 Uiso calc R 1 2 . .
    H H11B 0.1275 0.3789 0.9202 0.048 Uiso calc R 1 2 . .
    H H11C 0.2061 0.3736 0.7930 0.048 Uiso calc R 1 2 . .
    C C13 0.7261(3) 0.68142(19) 0.49533(15) 0.0277(4) Uani d . 1 2 . .
    H H13 0.8740 0.6436 0.4918 0.033 Uiso calc R 1 2 . .
    C C12 0.5531(3) 0.63048(17) 0.57012(14) 0.0232(4) Uani d . 1 2 . .
    C C14 0.6811(4) 0.78872(19) 0.42530(15) 0.0311(4) Uani d . 1 2 . .
    H H14 0.7981 0.8255 0.3736 0.037 Uiso calc R 1 2 . .
    C C15 0.4645(4) 0.84151(18) 0.43155(15) 0.0283(4) Uani d . 1 2 . .
    C C16 0.2898(3) 0.78812(19) 0.50419(16) 0.0309(4) Uani d . 1 2 . .
    H H16 0.1415 0.8247 0.5064 0.037 Uiso calc R 1 2 . .
    C C17 0.3341(3) 0.68074(19) 0.57347(16) 0.0303(4) Uani d . 1 2 . .
    H H17 0.2160 0.6416 0.6229 0.036 Uiso calc R 1 2 . .
loop_
    _atom_site_aniso_label
    _atom_site_aniso_U_11
    _atom_site_aniso_U_22
    _atom_site_aniso_U_33
    _atom_site_aniso_U_12
    _atom_site_aniso_U_13
    _atom_site_aniso_U_23
    Br1 0.05809(17) 0.03134(12) 0.03613(13) -0.00576(10) -0.01923(11) 0.00288(8)
    S1 0.0259(2) 0.0250(2) 0.0236(2) 0.00246(17) -0.00289(18) -0.00540(16)
    O1 0.0265(7) 0.0282(6) 0.0229(6) -0.0006(5) 0.0002(5) -0.0031(5)
    O2 0.0269(7) 0.0430(8) 0.0315(7) 0.0107(6) -0.0044(6) -0.0077(6)
    C1 0.0244(9) 0.0237(8) 0.0222(8) 0.0019(7) -0.0029(7) -0.0025(6)
    C2 0.0236(9) 0.0224(8) 0.0247(8) 0.0032(7) -0.0050(7) -0.0012(6)
    C3 0.0227(9) 0.0264(8) 0.0314(9) 0.0018(7) -0.0033(7) -0.0015(7)
    C4 0.0292(10) 0.0237(8) 0.0410(11) -0.0006(7) -0.0136(8) 0.0012(7)
    C5 0.0439(12) 0.0239(8) 0.0347(10) 0.0021(8) -0.0171(9) -0.0054(7)
    C6 0.0394(12) 0.0252(8) 0.0252(9) 0.0047(8) -0.0093(8) -0.0037(7)
    C7 0.0273(10) 0.0225(8) 0.0245(8) 0.0015(7) -0.0046(7) -0.0012(6)
    C8 0.0253(9) 0.0248(8) 0.0237(8) 0.0016(7) -0.0037(7) -0.0010(6)
    C9 0.0341(12) 0.0329(10) 0.0608(14) -0.0058(9) -0.0138(10) -0.0044(9)
    C10 0.0604(16) 0.0365(11) 0.0277(10) 0.0027(10) -0.0013(10) -0.0096(8)
    C11 0.0286(10) 0.0324(9) 0.0344(10) -0.0059(8) -0.0049(8) -0.0003(8)
    C13 0.0216(9) 0.0333(9) 0.0281(9) -0.0024(7) -0.0022(7) -0.0067(7)
    C12 0.0232(9) 0.0261(8) 0.0211(8) -0.0014(7) -0.0039(7) -0.0057(6)
    C14 0.0318(11) 0.0343(10) 0.0271(9) -0.0096(8) -0.0021(8) -0.0014(7)
    C15 0.0367(11) 0.0255(8) 0.0257(9) -0.0038(8) -0.0118(8) -0.0033(7)
    C16 0.0251(10) 0.0344(10) 0.0342(10) 0.0017(8) -0.0091(8) -0.0028(8)
    C17 0.0229(10) 0.0354(10) 0.0300(9) -0.0012(8) 0.0005(8) -0.0006(8)
_geom_special_details
;
 All esds (except the esd in the dihedral angle between two l.s. planes)
 are estimated using the full covariance matrix.  The cell esds are taken
 into account individually in the estimation of esds in distances, angles
 and torsion angles; correlations between esds in cell parameters are only
 used when they are defined by crystal symmetry.  An approximate (isotropic)
 treatment of cell esds is used for estimating esds involving l.s. planes.
;
loop_
    _geom_bond_atom_site_label_1
    _geom_bond_atom_site_label_2
    _geom_bond_site_symmetry_2
    _geom_bond_distance
    _geom_bond_publ_flag
    Br1 C15 . 1.8988(19) ?
    S1 O2 . 1.4929(15) ?
    S1 C1 . 1.7623(17) ?
    S1 C12 . 1.7989(18) ?
    O1 C8 . 1.372(2) ?
    O1 C7 . 1.388(2) ?
    C1 C8 . 1.353(3) ?
    C1 C2 . 1.442(3) ?
    C2 C7 . 1.392(2) ?
    C2 C3 . 1.392(3) ?
    C3 C4 . 1.386(3) ?
    C3 H3 . 0.9500 ?
    C4 C5 . 1.405(3) ?
    C4 C9 . 1.512(3) ?
    C5 C6 . 1.391(3) ?
    C5 H5 . 0.9500 ?
    C6 C7 . 1.380(3) ?
    C6 C10 . 1.504(3) ?
    C8 C11 . 1.482(3) ?
    C9 H9A . 0.9800 ?
    C9 H9B . 0.9800 ?
    C9 H9C . 0.9800 ?
    C10 H10A . 0.9800 ?
    C10 H10B . 0.9800 ?
    C10 H10C . 0.9800 ?
    C11 H11A . 0.9800 ?
    C11 H11B . 0.9800 ?
    C11 H11C . 0.9800 ?
    C13 C12 . 1.381(3) ?
    C13 C14 . 1.389(3) ?
    C13 H13 . 0.9500 ?
    C12 C17 . 1.390(3) ?
    C14 C15 . 1.382(3) ?
    C14 H14 . 0.9500 ?
    C15 C16 . 1.383(3) ?
    C16 C17 . 1.382(3) ?
    C16 H16 . 0.9500 ?
    C17 H17 . 0.9500 ?
loop_
    _geom_angle_atom_site_label_1
    _geom_angle_atom_site_label_2
    _geom_angle_atom_site_label_3
    _geom_angle_site_symmetry_1
    _geom_angle_site_symmetry_3
    _geom_angle
    _geom_angle_publ_flag
    O2 S1 C1 . . 107.54(9) ?
    O2 S1 C12 . . 106.52(9) ?
    C1 S1 C12 . . 97.22(8) ?
    C8 O1 C7 . . 106.40(13) ?
    C8 C1 C2 . . 107.98(15) ?
    C8 C1 S1 . . 124.04(14) ?
    C2 C1 S1 . . 127.94(14) ?
    C7 C2 C3 . . 119.24(17) ?
    C7 C2 C1 . . 104.52(16) ?
    C3 C2 C1 . . 136.24(16) ?
    C4 C3 C2 . . 118.80(17) ?
    C4 C3 H3 . . 120.6 ?
    C2 C3 H3 . . 120.6 ?
    C3 C4 C5 . . 119.54(18) ?
    C3 C4 C9 . . 119.84(19) ?
    C5 C4 C9 . . 120.62(19) ?
    C6 C5 C4 . . 123.30(18) ?
    C6 C5 H5 . . 118.3 ?
    C4 C5 H5 . . 118.3 ?
    C7 C6 C5 . . 114.68(17) ?
    C7 C6 C10 . . 121.73(19) ?
    C5 C6 C10 . . 123.59(18) ?
    C6 C7 O1 . . 125.11(16) ?
    C6 C7 C2 . . 124.42(18) ?
    O1 C7 C2 . . 110.46(16) ?
    C1 C8 O1 . . 110.62(16) ?
    C1 C8 C11 . . 133.50(17) ?
    O1 C8 C11 . . 115.86(15) ?
    C4 C9 H9A . . 109.5 ?
    C4 C9 H9B . . 109.5 ?
    H9A C9 H9B . . 109.5 ?
    C4 C9 H9C . . 109.5 ?
    H9A C9 H9C . . 109.5 ?
    H9B C9 H9C . . 109.5 ?
    C6 C10 H10A . . 109.5 ?
    C6 C10 H10B . . 109.5 ?
    H10A C10 H10B . . 109.5 ?
    C6 C10 H10C . . 109.5 ?
    H10A C10 H10C . . 109.5 ?
    H10B C10 H10C . . 109.5 ?
    C8 C11 H11A . . 109.5 ?
    C8 C11 H11B . . 109.5 ?
    H11A C11 H11B . . 109.5 ?
    C8 C11 H11C . . 109.5 ?
    H11A C11 H11C . . 109.5 ?
    H11B C11 H11C . . 109.5 ?
    C12 C13 C14 . . 119.09(18) ?
    C12 C13 H13 . . 120.5 ?
    C14 C13 H13 . . 120.5 ?
    C13 C12 C17 . . 121.34(17) ?
    C13 C12 S1 . . 119.43(14) ?
    C17 C12 S1 . . 119.12(14) ?
    C15 C14 C13 . . 119.36(18) ?
    C15 C14 H14 . . 120.3 ?
    C13 C14 H14 . . 120.3 ?
    C14 C15 C16 . . 121.62(18) ?
    C14 C15 Br1 . . 119.99(15) ?
    C16 C15 Br1 . . 118.39(15) ?
    C17 C16 C15 . . 119.08(18) ?
    C17 C16 H16 . . 120.5 ?
    C15 C16 H16 . . 120.5 ?
    C16 C17 C12 . . 119.41(18) ?
    C16 C17 H17 . . 120.3 ?
    C12 C17 H17 . . 120.3 ?
loop_
    _geom_torsion_atom_site_label_1
    _geom_torsion_atom_site_label_2
    _geom_torsion_atom_site_label_3
    _geom_torsion_atom_site_label_4
    _geom_torsion_site_symmetry_1
    _geom_torsion_site_symmetry_2
    _geom_torsion_site_symmetry_3
    _geom_torsion_site_symmetry_4
    _geom_torsion
    _geom_torsion_publ_flag
    O2 S1 C1 C8 . . . . -137.92(16) ?
    C12 S1 C1 C8 . . . . 112.17(17) ?
    O2 S1 C1 C2 . . . . 39.33(18) ?
    C12 S1 C1 C2 . . . . -70.58(17) ?
    C8 C1 C2 C7 . . . . -0.3(2) ?
    S1 C1 C2 C7 . . . . -177.85(14) ?
    C8 C1 C2 C3 . . . . 179.2(2) ?
    S1 C1 C2 C3 . . . . 1.6(3) ?
    C7 C2 C3 C4 . . . . 0.3(3) ?
    C1 C2 C3 C4 . . . . -179.09(19) ?
    C2 C3 C4 C5 . . . . -1.5(3) ?
    C2 C3 C4 C9 . . . . 178.93(18) ?
    C3 C4 C5 C6 . . . . 1.5(3) ?
    C9 C4 C5 C6 . . . . -178.92(19) ?
    C4 C5 C6 C7 . . . . -0.2(3) ?
    C4 C5 C6 C10 . . . . 179.87(19) ?
    C5 C6 C7 O1 . . . . 179.99(16) ?
    C10 C6 C7 O1 . . . . -0.1(3) ?
    C5 C6 C7 C2 . . . . -1.1(3) ?
    C10 C6 C7 C2 . . . . 178.82(18) ?
    C8 O1 C7 C6 . . . . 179.80(17) ?
    C8 O1 C7 C2 . . . . 0.75(19) ?
    C3 C2 C7 C6 . . . . 1.1(3) ?
    C1 C2 C7 C6 . . . . -179.37(17) ?
    C3 C2 C7 O1 . . . . -179.85(15) ?
    C1 C2 C7 O1 . . . . -0.31(19) ?
    C2 C1 C8 O1 . . . . 0.7(2) ?
    S1 C1 C8 O1 . . . . 178.45(12) ?
    C2 C1 C8 C11 . . . . 178.9(2) ?
    S1 C1 C8 C11 . . . . -3.4(3) ?
    C7 O1 C8 C1 . . . . -0.92(19) ?
    C7 O1 C8 C11 . . . . -179.41(15) ?
    C14 C13 C12 C17 . . . . 2.9(3) ?
    C14 C13 C12 S1 . . . . 178.98(14) ?
    O2 S1 C12 C13 . . . . 11.31(17) ?
    C1 S1 C12 C13 . . . . 122.07(15) ?
    O2 S1 C12 C17 . . . . -172.47(15) ?
    C1 S1 C12 C17 . . . . -61.72(17) ?
    C12 C13 C14 C15 . . . . -0.4(3) ?
    C13 C14 C15 C16 . . . . -1.6(3) ?
    C13 C14 C15 Br1 . . . . 178.71(14) ?
    C14 C15 C16 C17 . . . . 1.2(3) ?
    Br1 C15 C16 C17 . . . . -179.15(15) ?
    C15 C16 C17 C12 . . . . 1.3(3) ?
    C13 C12 C17 C16 . . . . -3.3(3) ?
    S1 C12 C17 C16 . . . . -179.44(15) ?
loop_
    _geom_hbond_atom_site_label_D
    _geom_hbond_atom_site_label_H
    _geom_hbond_atom_site_label_A
    _geom_hbond_site_symmetry_A
    _geom_hbond_distance_DH
    _geom_hbond_distance_HA
    _geom_hbond_distance_DA
    _geom_hbond_angle_DHA
    C13 H13 O2 2_766 0.95 2.50 3.233(2) 134.1
_iucr_refine_instructions_details
;
TITL 1149 IN P-1
CELL  0.71073  6.10340 10.22780 12.67310 84.58600 79.41900 85.73000
ZERR 2  0.00010  0.00020  0.00020  0.00100  0.00100  0.00100
LATT 1
SFAC C H O S BR
UNIT 34 30 4 2 2
TEMP -100
PLAN 30
FMAP 2
L.S. 15
ACTA
MPLA 9 C1 C2 C3 C4 C5 C6 C7 O1 C8
MPLA 6 C12 C13 C14 C15 C16 C17
CONF
EQIV $1 2-x, 1-y, 1-z
HTAB C13 O2_$1
BOND $H
BOND
WGHT    0.044600    0.243000
FVAR       0.20577
BR1   5    0.400547    0.990460    0.338480    11.00000    0.05809    0.03134 =
         0.03613    0.00288   -0.01923   -0.00576
S1    4    0.608875    0.489799    0.659703    11.00000    0.02587    0.02498 =
         0.02357   -0.00540   -0.00289    0.00246
O1    3    0.292911    0.598517    0.940154    11.00000    0.02648    0.02825 =
         0.02291   -0.00308    0.00021   -0.00059
O2    3    0.856820    0.470888    0.647957    11.00000    0.02690    0.04303 =
         0.03153   -0.00769   -0.00443    0.01071
C1    1    0.509427    0.562500    0.781409    11.00000    0.02436    0.02372 =
         0.02216   -0.00255   -0.00292    0.00186
C2    1    0.608310    0.663248    0.826355    11.00000    0.02363    0.02236 =
         0.02469   -0.00123   -0.00501    0.00317
C3    1    0.795268    0.737366    0.795767    11.00000    0.02267    0.02637 =
         0.03139   -0.00147   -0.00327    0.00176
AFIX  43
H3    2    0.892657    0.726894    0.729061    11.00000   -1.20000
AFIX   0
C4    1    0.836744    0.826706    0.864390    11.00000    0.02919    0.02366 =
         0.04095    0.00119   -0.01363   -0.00059
C5    1    0.687420    0.842621    0.961468    11.00000    0.04392    0.02395 =
         0.03469   -0.00543   -0.01711    0.00210
AFIX  43
H5    2    0.716652    0.905834    1.006664    11.00000   -1.20000
AFIX   0
C6    1    0.499013    0.770494    0.994707    11.00000    0.03938    0.02523 =
         0.02518   -0.00374   -0.00933    0.00466
C7    1    0.468339    0.681238    0.924372    11.00000    0.02733    0.02247 =
         0.02450   -0.00123   -0.00460    0.00148
C8    1    0.324702    0.526826    0.851860    11.00000    0.02534    0.02480 =
         0.02367   -0.00102   -0.00365    0.00163
C9    1    1.040834    0.906689    0.833955    11.00000    0.03409    0.03290 =
         0.06081   -0.00443   -0.01385   -0.00585
AFIX 137
H9A   2    1.156080    0.859189    0.785074    11.00000   -1.50000
H9B   2    1.098176    0.920910    0.899048    11.00000   -1.50000
H9C   2    1.000551    0.991816    0.798013    11.00000   -1.50000
AFIX   0
C10   1    0.338774    0.786812    1.098567    11.00000    0.06045    0.03652 =
         0.02767   -0.00956   -0.00125    0.00271
AFIX 137
H10A  2    0.189238    0.812328    1.083064    11.00000   -1.50000
H10B  2    0.387904    0.855262    1.136602    11.00000   -1.50000
H10C  2    0.334752    0.703482    1.143723    11.00000   -1.50000
AFIX   0
C11   1    0.153592    0.431632    0.850816    11.00000    0.02859    0.03235 =
         0.03444   -0.00031   -0.00491   -0.00587
AFIX 137
H11A  2    0.014059    0.479451    0.838620    11.00000   -1.50000
H11B  2    0.127537    0.378946    0.920178    11.00000   -1.50000
H11C  2    0.206065    0.373572    0.792961    11.00000   -1.50000
AFIX   0
C13   1    0.726113    0.681415    0.495331    11.00000    0.02162    0.03334 =
         0.02809   -0.00675   -0.00222   -0.00239
AFIX  43
H13   2    0.873950    0.643568    0.491829    11.00000   -1.20000
AFIX   0
C12   1    0.553057    0.630481    0.570117    11.00000    0.02319    0.02613 =
         0.02111   -0.00570   -0.00391   -0.00137
C14   1    0.681110    0.788719    0.425304    11.00000    0.03178    0.03432 =
         0.02709   -0.00143   -0.00212   -0.00959
AFIX  43
H14   2    0.798137    0.825478    0.373599    11.00000   -1.20000
AFIX   0
C15   1    0.464481    0.841514    0.431550    11.00000    0.03665    0.02551 =
         0.02574   -0.00333   -0.01178   -0.00379
C16   1    0.289832    0.788121    0.504192    11.00000    0.02509    0.03440 =
         0.03424   -0.00276   -0.00905    0.00165
AFIX  43
H16   2    0.141521    0.824736    0.506442    11.00000   -1.20000
AFIX   0
C17   1    0.334109    0.680735    0.573471    11.00000    0.02288    0.03540 =
         0.03004   -0.00063    0.00049   -0.00116
AFIX  43
H17   2    0.215966    0.641628    0.622933    11.00000   -1.20000
HKLF 4
REM  1149 IN P-1
REM R1 =  0.0324 for   3319 Fo > 4sig(Fo)  and  0.0388 for all   3826 data
REM    193 parameters refined using      0 restraints
END
WGHT      0.0446      0.2430
REM Highest difference peak  0.455,  deepest hole -0.833,  1-sigma level  0.083
Q1    1   0.4834  0.9460  0.3060  11.00000  0.05    0.45
Q2    1   0.7450  0.8404  0.9015  11.00000  0.05    0.30
Q3    1   0.5670  0.5200  0.7285  11.00000  0.05    0.28
Q4    1   0.4167  0.7779  1.0415  11.00000  0.05    0.26
Q5    1   0.8063  0.7745  0.8416  11.00000  0.05    0.25
Q6    1   0.3049  0.5538  0.8958  11.00000  0.05    0.25
Q7    1   1.0367  0.9560  0.7165  11.00000  0.05    0.24
Q8    1   0.3856  0.5672  0.7950  11.00000  0.05    0.22
Q9    1   0.6761  0.7569  0.6781  11.00000  0.05    0.21
Q10   1   0.4575  0.5110  0.8288  11.00000  0.05    0.21
Q11   1   0.1589  0.9559  0.6063  11.00000  0.05    0.20
Q12   1   0.0407  0.7184  0.5055  11.00000  0.05    0.20
Q13   1   0.9012  0.5253  0.6589  11.00000  0.05    0.20
Q14   1   0.2365  0.7070  1.1358  11.00000  0.05    0.20
Q15   1   0.9271  0.6590  0.5438  11.00000  0.05    0.20
Q16   1   0.8842  0.7885  0.6415  11.00000  0.05    0.19
Q17   1   1.0241  0.9883  0.8835  11.00000  0.05    0.19
Q18   1   0.3796  0.9649  0.5359  11.00000  0.05    0.19
Q19   1   0.1439  0.6225  0.9355  11.00000  0.05    0.19
Q20   1   0.5904  0.3228  0.6633  11.00000  0.05    0.19
Q21   1   0.6063  0.8712  0.3000  11.00000  0.05    0.19
Q22   1   0.5721  0.6616  0.8802  11.00000  0.05    0.19
Q23   1   0.6436  0.7653  0.6083  11.00000  0.05    0.19
Q24   1  -0.0693  0.9805  0.4839  11.00000  0.05    0.19
Q25   1   0.5725  0.6146  0.7984  11.00000  0.05    0.18
Q26   1   1.1827  0.7349  0.8595  11.00000  0.05    0.18
Q27   1   1.0078  1.0592  0.6850  11.00000  0.05    0.18
Q28   1   0.7465  0.8342  0.6176  11.00000  0.05    0.18
Q29   1   0.1471  0.9775  0.5254  11.00000  0.05    0.18
Q30   1   0.6557  0.9757  0.4036  11.00000  0.05    0.18
;
