# Supplementary material for: 3-(4-Bromo­phenyl­sulfin­yl)-2,5,7-trimethyl-1-benzofuran
Source: Acta Crystallogr Sect E Struct Rep Online. 2012 Jan 21;68(Pt 2):o482. doi: 10.1107/S1600536812001523 (PMC3275230; doi:10.1107/S1600536812001523)
Supplement: Supplementary file 2 [file e-68-0o482-Isup2.hkl]

# 
# h,k,l, Fc-squared, Fo-squared, sigma(Fo-squared) and status flag 
# 
data_I
_shelx_title ' 1149 IN P-1' 
_shelx_refln_list_code          4 
_shelx_F_calc_maximum      166.99 
_exptl_crystal_F_000       368.00 
_reflns_d_resolution_high  0.7498 
 
loop_ 
 _symmetry_equiv_pos_as_xyz 
 'x, y, z' 
 '-x, -y, -z' 
 
_cell_length_a     6.1034 
_cell_length_b    10.2278 
_cell_length_c    12.6731 
_cell_angle_alpha  84.586 
_cell_angle_beta   79.419 
_cell_angle_gamma  85.730 
 
_shelx_F_squared_multiplier     1.000 
 
loop_ 
 _refln_index_h 
 _refln_index_k 
 _refln_index_l 
 _refln_F_squared_calc 
 _refln_F_squared_meas 
 _refln_F_squared_sigma 
 _refln_observed_status 
   1   0   0    14943.80    12435.61    343.25 o 
   2   0   0        2.15        5.03      1.18 o 
   3   0   0      278.68      252.13     12.28 o 
   4   0   0      931.17      871.20     29.48 o 
   5   0   0      158.35      164.30      5.94 o 
   6   0   0        1.90        2.13      3.78 o 
   7   0   0       38.97       43.29      4.67 o 
  -7   1   0        6.97        8.97      5.90 o 
  -6   1   0       28.34       26.12      3.67 o 
  -5   1   0      119.37      123.27      4.41 o 
  -4   1   0      184.83      176.05      5.42 o 
  -3   1   0       42.00       47.93      3.06 o 
  -2   1   0     1515.81     1515.42     49.60 o 
  -1   1   0       18.29       22.07      1.08 o 
   0   1   0      208.73      234.50      2.89 o 
   1   1   0      320.36      389.32      9.94 o 
   2   1   0        8.03       10.29      4.02 o 
   3   1   0      392.28      453.39     20.55 o 
   4   1   0       27.50       32.88      4.35 o 
   5   1   0      271.08      293.07     17.92 o 
   6   1   0      131.63      123.99      6.84 o 
   7   1   0        2.62        0.00      3.83 o 
  -7   2   0       49.51       39.91      7.09 o 
  -6   2   0      248.46      235.71     14.17 o 
  -5   2   0      325.48      344.84     11.90 o 
  -4   2   0      741.77      736.81     23.30 o 
  -3   2   0       34.03       57.16      4.49 o 
  -2   2   0      817.04      940.26     41.69 o 
  -1   2   0      727.83      675.11      9.36 o 
   0   2   0     2280.06     2144.28     42.96 o 
   1   2   0     1291.64     1356.68     24.27 o 
   2   2   0     1337.31     1412.23     40.50 o 
   3   2   0     1055.73     1118.04     38.58 o 
   4   2   0     2778.35     2915.60     99.39 o 
   5   2   0     1574.20     1580.15     52.86 o 
   6   2   0      131.71      130.36      7.43 o 
   7   2   0        1.32        0.66      3.50 o 
  -7   3   0        4.98       -1.65      4.72 o 
  -6   3   0      323.25      306.72     11.22 o 
  -5   3   0      144.72      143.51      6.18 o 
  -4   3   0       27.07       27.83      2.38 o 
  -3   3   0       45.92       64.46      1.79 o 
  -2   3   0      407.81      429.03      7.17 o 
  -1   3   0     3117.98     3056.42     51.95 o 
   0   3   0       64.82       67.66      1.00 o 
   1   3   0      246.45      246.14      4.67 o 
   2   3   0      197.79      243.91      5.33 o 
   3   3   0      128.96      113.70      4.17 o 
   4   3   0        6.37        7.44      1.92 o 
   5   3   0      220.98      214.69     12.99 o 
   6   3   0       79.65       85.17      5.68 o 
   7   3   0        0.02       -1.68      3.90 o 
  -7   4   0       64.93       79.26      7.56 o 
  -6   4   0       68.50       68.67      4.43 o 
  -5   4   0      556.42      521.00     15.20 o 
  -4   4   0      623.19      600.08     13.32 o 
  -3   4   0        6.74        5.50      0.80 o 
  -2   4   0       21.71       21.53      0.72 o 
  -1   4   0     1456.78     1444.41     17.59 o 
   0   4   0     3870.76     3835.95     48.36 o 
   1   4   0     2763.06     2670.14     37.52 o 
   2   4   0      183.89      212.40      4.71 o 
   3   4   0      621.56      638.74     13.56 o 
   4   4   0     1333.65     1384.78     80.30 o 
   5   4   0      443.22      445.20     23.38 o 
   6   4   0       42.74       42.04      4.42 o 
   7   4   0       21.41       18.80      4.34 o 
  -7   5   0       88.22       89.98      9.21 o 
  -6   5   0        2.51        3.65      2.66 o 
  -5   5   0       11.16       15.73      1.84 o 
  -4   5   0        7.93       11.31      1.16 o 
  -3   5   0      142.85      152.19      2.86 o 
  -2   5   0      375.71      434.44      6.35 o 
  -1   5   0     2740.63     2841.61     34.44 o 
   0   5   0     1220.87     1257.95     16.07 o 
   1   5   0       70.85       63.38      1.19 o 
   2   5   0      407.44      438.36      8.43 o 
   3   5   0      222.88      231.88      5.21 o 
   4   5   0       31.30       35.85      1.93 o 
   5   5   0        7.47        5.04      1.34 o 
   6   5   0        0.98       -1.42      5.20 o 
   7   5   0        0.00       -1.01      4.33 o 
  -6   6   0       86.06       94.49      5.61 o 
  -5   6   0      232.64      237.30      8.08 o 
  -4   6   0      976.18     1015.84     23.50 o 
  -3   6   0      449.27      440.88      7.77 o 
  -2   6   0      248.42      235.29      3.68 o 
  -1   6   0     2636.27     2710.47     36.03 o 
   0   6   0     3724.02     3765.36     52.51 o 
   1   6   0     1980.94     1957.31     26.14 o 
   2   6   0       22.32       22.55      0.90 o 
   3   6   0       84.46       89.54      2.74 o 
   4   6   0      898.33      865.36     24.13 o 
   5   6   0      549.76      535.89     28.34 o 
   6   6   0       97.80      115.96     10.39 o 
   7   6   0        0.09        0.94      4.01 o 
  -6   7   0        3.94        2.95      3.05 o 
  -5   7   0       28.68       34.88      3.28 o 
  -4   7   0      112.41      101.12      4.68 o 
  -3   7   0      578.61      568.55     13.69 o 
  -2   7   0      362.77      350.40      5.64 o 
  -1   7   0      436.50      391.11      5.86 o 
   0   7   0      189.60      196.20      3.20 o 
   1   7   0        6.21        5.62      0.74 o 
   2   7   0      109.37      105.38      2.25 o 
   3   7   0      118.71      111.47      4.18 o 
   4   7   0      285.11      272.55     15.82 o 
   5   7   0       19.10       12.99      5.67 o 
   6   7   0        1.24        0.47      6.14 o 
   7   7   0        0.36       -1.42      6.38 o 
  -6   8   0       90.04       96.43      6.15 o 
  -5   8   0      121.25      136.94      6.18 o 
  -4   8   0      117.00      125.34      5.55 o 
  -3   8   0       18.61       23.77      2.55 o 
  -2   8   0      448.77      435.79      8.80 o 
  -1   8   0      358.07      335.68      6.35 o 
   0   8   0      633.15      611.78     10.16 o 
   1   8   0      794.59      763.22     13.50 o 
   2   8   0        8.65        9.53      1.32 o 
   3   8   0      249.68      244.95      9.08 o 
   4   8   0      517.34      541.09     28.34 o 
   5   8   0      652.67      685.87     35.66 o 
   6   8   0      204.69      200.52     14.88 o 
  -5   9   0       14.81       20.45      3.46 o 
  -4   9   0       27.53       24.80      3.15 o 
  -3   9   0       72.71       63.48      3.90 o 
  -2   9   0      291.96      284.51      6.94 o 
  -1   9   0      595.78      600.64     11.94 o 
   0   9   0      375.52      389.78      6.84 o 
   1   9   0       42.04       37.68      1.70 o 
   2   9   0        5.26        3.96      1.29 o 
   3   9   0      281.75      264.99     16.30 o 
   4   9   0      121.74      131.08     10.63 o 
   5   9   0       22.64       29.99      7.32 o 
   6   9   0        3.00       -4.49      6.14 o 
  -5  10   0       12.58       14.64      5.20 o 
  -4  10   0       37.14       40.50      3.90 o 
  -3  10   0      159.77      156.37      7.90 o 
  -2  10   0       39.16       37.82      2.29 o 
  -1  10   0      311.58      313.24      7.61 o 
   0  10   0      526.23      536.19     11.55 o 
   1  10   0      145.05      141.68      4.13 o 
   2  10   0       25.60       24.52      2.13 o 
   3  10   0      387.31      369.86     21.02 o 
   4  10   0      288.17      290.03     18.42 o 
   5  10   0      111.40      126.59     11.81 o 
  -4  11   0        0.45        1.49      4.06 o 
  -3  11   0      171.47      152.12      6.07 o 
  -2  11   0      268.79      268.63      7.48 o 
  -1  11   0      285.94      284.17      9.55 o 
   0  11   0       19.34       19.83      2.02 o 
   1  11   0      393.86      400.21     13.02 o 
   2  11   0       60.62       65.04      6.58 o 
   3  11   0       36.85       25.51      6.85 o 
   4  11   0       77.60       78.88      9.68 o 
   5  11   0       15.18       11.34      7.32 o 
  -3  12   0        3.97        8.09      3.17 o 
  -2  12   0       29.79       29.51      2.60 o 
  -1  12   0       41.78       46.07      3.08 o 
   0  12   0      368.57      363.57      8.74 o 
   1  12   0      230.48      237.81      8.59 o 
   2  12   0        3.74        2.87      2.95 o 
   3  12   0       16.80       16.06      7.09 o 
   4  12   0       47.52       51.49      8.50 o 
  -1  13   0      192.89      192.99      9.62 o 
   0  13   0       82.05       90.69      4.81 o 
   1  13   0        0.10       -2.50      2.50 o 
   2  13   0       81.97       93.29      6.22 o 
  -2 -13   1        2.84        0.67      3.75 o 
  -1 -13   1       49.36       55.48      3.45 o 
   0 -13   1       54.40       49.10      3.10 o 
   1 -13   1      140.53      145.36      5.49 o 
  -3 -12   1       11.15        8.74      6.85 o 
  -2 -12   1      152.75      172.48      5.93 o 
  -1 -12   1      217.81      233.53      8.08 o 
   0 -12   1       18.16       21.81      2.32 o 
   1 -12   1       13.30       12.67      2.34 o 
   2 -12   1       55.86       66.20      3.28 o 
   3 -12   1      196.90      222.64      9.68 o 
  -4 -11   1       22.92       20.31      6.85 o 
  -3 -11   1        0.04       -4.49      5.67 o 
  -2 -11   1      144.74      154.34      5.52 o 
  -1 -11   1      781.48      795.98     19.01 o 
   0 -11   1      484.59      498.67     12.45 o 
   1 -11   1      133.08      137.43      6.00 o 
   2 -11   1       73.79       62.02      2.94 o 
   3 -11   1       22.90       19.62      3.93 o 
   4 -11   1       50.72       43.17      5.33 o 
  -5 -10   1      111.29      111.71     10.86 o 
  -4 -10   1       26.62       32.59      7.09 o 
  -3 -10   1        3.78        5.20      4.96 o 
  -2 -10   1       57.88       60.51      2.96 o 
  -1 -10   1      341.12      348.76      7.95 o 
   0 -10   1      405.87      427.27     10.69 o 
   1 -10   1        5.44        5.35      1.69 o 
   2 -10   1      212.45      210.19      5.70 o 
   3 -10   1      249.05      233.39      8.33 o 
   4 -10   1      177.75      175.38      9.92 o 
   5 -10   1       11.79       15.35      5.90 o 
  -6  -9   1       15.23       19.13      7.32 o 
  -5  -9   1       23.40       17.24      6.38 o 
  -4  -9   1       61.82       49.83      6.85 o 
  -3  -9   1       87.85       78.65      7.56 o 
  -2  -9   1        5.55        5.78      1.60 o 
  -1  -9   1       23.82       26.65      1.89 o 
   0  -9   1      536.08      521.66      8.89 o 
   1  -9   1      247.50      256.54      5.72 o 
   2  -9   1       66.68       70.81      3.76 o 
   3  -9   1      124.43      117.46      5.36 o 
   4  -9   1       58.40       61.25      4.32 o 
   5  -9   1       11.71        8.09      4.04 o 
  -6  -8   1      160.25      176.90     13.93 o 
  -5  -8   1      248.91      230.04     15.35 o 
  -4  -8   1       14.57       17.95      4.96 o 
  -3  -8   1      202.66      195.19      7.60 o 
  -2  -8   1     1568.14     1549.26     24.83 o 
  -1  -8   1     1560.65     1619.08     27.81 o 
   0  -8   1      585.76      581.79      9.72 o 
   1  -8   1       68.10       74.91      2.03 o 
   2  -8   1        5.40        8.81      1.79 o 
   3  -8   1      259.52      261.86      8.59 o 
   4  -8   1      380.13      368.94     11.58 o 
   5  -8   1      100.79       88.97      5.44 o 
   6  -8   1        0.17        1.89      4.96 o 
  -6  -7   1       62.79       52.43      8.27 o 
  -5  -7   1       40.67       31.18      5.90 o 
  -4  -7   1       42.75       48.42      6.14 o 
  -3  -7   1        9.37       10.24      5.43 o 
  -2  -7   1      342.05      333.95      5.36 o 
  -1  -7   1       78.86       72.22      1.70 o 
   0  -7   1      396.64      374.82      6.41 o 
   1  -7   1      349.70      383.25      5.51 o 
   2  -7   1      155.05      158.20      3.67 o 
   3  -7   1       24.31       26.99      2.42 o 
   4  -7   1       57.88       61.97      3.44 o 
   5  -7   1      379.07      393.76     12.27 o 
   6  -7   1       51.24       46.25      4.83 o 
  -7  -6   1       17.57       16.82      4.83 o 
  -6  -6   1       90.29       91.40      9.45 o 
  -5  -6   1      158.65      125.18     10.63 o 
  -4  -6   1       34.85       29.45      6.02 o 
  -3  -6   1      518.44      524.40      9.96 o 
  -2  -6   1     1474.43     1452.54     20.61 o 
  -1  -6   1     4588.83     4756.36     62.88 o 
   0  -6   1     2616.99     2755.90     36.54 o 
   1  -6   1        7.39        3.17      0.89 o 
   2  -6   1      530.63      493.39      8.09 o 
   3  -6   1     1991.27     2013.03     38.67 o 
   4  -6   1      285.92      299.92      7.77 o 
   5  -6   1        7.53        9.56      2.44 o 
   6  -6   1       11.59       15.99      3.17 o 
  -7  -5   1        1.92        1.17      4.50 o 
  -6  -5   1       60.95       62.72      9.92 o 
  -5  -5   1      155.35      128.01      9.92 o 
  -4  -5   1      503.11      458.48     13.35 o 
  -3  -5   1       41.47       57.01      1.60 o 
  -2  -5   1     1486.09     1573.74     28.57 o 
  -1  -5   1      807.01      852.31     11.50 o 
   0  -5   1      819.36      896.17     11.04 o 
   1  -5   1      210.62      242.13      4.20 o 
   2  -5   1       49.00       52.18      1.62 o 
   3  -5   1      194.19      175.42      3.36 o 
   4  -5   1      142.20      142.80      3.59 o 
   5  -5   1      197.21      195.64      5.55 o 
   6  -5   1       47.38       39.10      3.55 o 
   7  -5   1      155.60      154.23     12.05 o 
  -7  -4   1      146.42      150.46      8.68 o 
  -6  -4   1      164.28      172.88     14.64 o 
  -5  -4   1       17.96       18.21      4.49 o 
  -4  -4   1       89.37       96.75      3.58 o 
  -3  -4   1      239.86      209.21      4.73 o 
  -2  -4   1       39.67       20.26      0.78 o 
  -1  -4   1     4573.21     4309.00     59.35 o 
   0  -4   1      793.41      773.92      9.51 o 
   1  -4   1      422.59      421.65      5.09 o 
   2  -4   1      377.90      384.97      6.27 o 
   3  -4   1     2476.03     2440.95     38.07 o 
   4  -4   1     1323.74     1363.53     27.35 o 
   5  -4   1       96.00       88.98      3.34 o 
   6  -4   1        0.62        3.43      2.33 o 
   7  -4   1       15.57       27.42      5.11 o 
  -7  -3   1        6.58        7.03      4.42 o 
  -6  -3   1       19.82       18.21      4.01 o 
  -5  -3   1       12.66        9.28      2.92 o 
  -4  -3   1      299.72      309.77     13.34 o 
  -3  -3   1       83.30       80.93      2.47 o 
  -2  -3   1      263.74      250.98      5.42 o 
  -1  -3   1      231.32      220.76      2.97 o 
   0  -3   1      971.62     1038.45     12.67 o 
   1  -3   1        0.52        1.24      0.22 o 
   2  -3   1     1806.70     1929.57     30.10 o 
   3  -3   1       51.52       44.55      2.55 o 
   4  -3   1      196.10      186.21      6.79 o 
   5  -3   1      510.55      470.97     15.67 o 
   6  -3   1        0.12       -2.49      2.49 o 
   7  -3   1        5.37        3.48      4.36 o 
  -7  -2   1       85.01       95.12      7.44 o 
  -6  -2   1      592.07      573.10     21.13 o 
  -5  -2   1      800.17      774.59     26.97 o 
  -4  -2   1        0.29        4.34      2.30 o 
  -3  -2   1     2765.60     3062.49     87.33 o 
  -2  -2   1     4804.80     5036.82    143.11 o 
  -1  -2   1     7586.28     6405.09     85.80 o 
   0  -2   1     3025.00     2823.87     34.32 o 
   1  -2   1     6010.14     5569.10     82.26 o 
   2  -2   1       12.01        7.59      1.00 o 
   3  -2   1     2092.08     1917.81     58.68 o 
   4  -2   1     1220.39     1268.37     39.24 o 
   5  -2   1       42.52       48.27      3.18 o 
   6  -2   1       97.29       86.71      6.85 o 
   7  -2   1      369.26      356.16     20.31 o 
  -7  -1   1        0.78       -0.07      4.84 o 
  -6  -1   1       12.61        5.66      3.40 o 
  -5  -1   1       51.06       51.29      4.17 o 
  -4  -1   1       19.37       25.21      2.71 o 
  -3  -1   1       26.72       34.90      2.07 o 
  -2  -1   1     1513.52     1648.49     47.36 o 
  -1  -1   1     2514.40     2395.38     73.30 o 
   0  -1   1      112.04      117.61      1.91 o 
   1  -1   1       63.39       88.57      4.49 o 
   2  -1   1     1362.51     1392.06     45.51 o 
   3  -1   1      289.63      258.13     12.16 o 
   4  -1   1       45.07       42.10      2.84 o 
   5  -1   1       33.89       27.45      2.63 o 
   6  -1   1       66.10       67.87      3.51 o 
   7  -1   1       29.84       22.20      6.14 o 
  -7   0   1      308.37      313.95     17.48 o 
  -6   0   1      588.98      582.63     21.13 o 
  -5   0   1      308.15      290.71     11.98 o 
  -4   0   1      209.70      208.37      6.22 o 
  -3   0   1     1564.29     1577.23     40.43 o 
  -2   0   1     3472.83     3362.74     93.19 o 
  -1   0   1     7828.00     6739.20    142.30 o 
   0   0   1      726.88      724.14     17.44 o 
   1   0   1      282.63      329.47     15.35 o 
   2   0   1     2779.11     2743.12     89.18 o 
   3   0   1     3984.82     4150.25    134.94 o 
   4   0   1     3150.70     3368.58    109.97 o 
   5   0   1      123.33      121.25      7.56 o 
   6   0   1        0.02        1.92      2.89 o 
   7   0   1       86.20       96.89      6.01 o 
   8   0   1       59.21       64.00      8.74 o 
  -7   1   1        9.56        6.61      5.90 o 
  -6   1   1        1.39        7.32      4.72 o 
  -5   1   1       72.62       79.08      3.52 o 
  -4   1   1      159.33      142.77      4.59 o 
  -3   1   1       83.26       67.97      2.57 o 
  -2   1   1      692.04      707.62     21.89 o 
  -1   1   1     2914.95     2667.66     54.66 o 
   0   1   1     2088.49     1853.31     25.20 o 
   1   1   1        0.54        1.47      0.94 o 
   2   1   1      376.48      399.05     15.00 o 
   3   1   1      121.16      111.94      5.00 o 
   4   1   1       65.57       60.86      4.72 o 
   5   1   1       20.06       23.70      2.32 o 
   6   1   1        0.28        0.79      2.99 o 
   7   1   1        0.54        2.11      3.73 o 
   8   1   1        4.82        8.40      4.59 o 
  -7   2   1       64.73       62.35      7.79 o 
  -6   2   1        1.89        0.94      4.72 o 
  -5   2   1      193.14      199.03      7.60 o 
  -4   2   1       39.50       32.96      2.36 o 
  -3   2   1     2505.66     2717.81     82.89 o 
  -2   2   1     7212.96     6305.27    111.18 o 
  -1   2   1     1205.48     1116.46     15.27 o 
   0   2   1      367.84      359.40      6.51 o 
   1   2   1     2728.37     2816.18     50.33 o 
   2   2   1     2360.56     2548.26     86.54 o 
   3   2   1      554.50      480.30     17.09 o 
   4   2   1     2033.23     2089.81     71.64 o 
   5   2   1     1030.13     1090.86     30.95 o 
   6   2   1       89.17       91.70      7.44 o 
   7   2   1       92.77       96.55     10.04 o 
   8   2   1      129.51      140.29      8.85 o 
  -7   3   1        7.01        3.54      5.20 o 
  -6   3   1        3.53        1.42      4.72 o 
  -5   3   1       61.20       58.38      2.44 o 
  -4   3   1      291.14      284.57      7.74 o 
  -3   3   1        6.50        7.83      0.46 o 
  -2   3   1      854.34      818.66     13.47 o 
  -1   3   1      736.98      773.69      9.72 o 
   0   3   1      519.39      523.70      7.08 o 
   1   3   1       72.20       97.25      2.48 o 
   2   3   1      950.79     1030.14     26.12 o 
   3   3   1     2541.42     2797.71     95.22 o 
   4   3   1       61.80       70.89      4.96 o 
   5   3   1       71.83       73.38      4.59 o 
   6   3   1       72.61       65.69      5.43 o 
   7   3   1       26.51       24.04      4.67 o 
  -7   4   1      193.80      232.87     15.35 o 
  -6   4   1      500.11      497.40     25.98 o 
  -5   4   1      416.97      429.19     11.41 o 
  -4   4   1      232.84      232.65      5.53 o 
  -3   4   1      137.45      123.32      2.40 o 
  -2   4   1     1289.50     1229.62     20.20 o 
  -1   4   1     1678.56     1562.76     20.28 o 
   0   4   1     2969.31     2882.04     36.40 o 
   1   4   1     1315.90     1416.41     21.34 o 
   2   4   1     3553.11     3839.77     80.71 o 
   3   4   1     2750.22     2928.50     99.72 o 
   4   4   1     1156.92     1212.45     42.19 o 
   5   4   1       39.95       37.55      5.67 o 
   6   4   1      150.82      130.61     10.63 o 
   7   4   1       38.67       41.06      5.34 o 
  -7   5   1       39.42       26.69      6.85 o 
  -6   5   1        2.32        3.04      2.78 o 
  -5   5   1      128.74      109.34      4.00 o 
  -4   5   1      770.21      751.12     19.35 o 
  -3   5   1      477.93      445.04      7.62 o 
  -2   5   1      882.14      837.38     12.42 o 
  -1   5   1      199.09      190.08      2.56 o 
   0   5   1      249.53      287.27      3.89 o 
   1   5   1       25.12       22.43      0.60 o 
   2   5   1       22.43       19.25      1.73 o 
   3   5   1      559.25      532.09     11.46 o 
   4   5   1        4.18        4.95      1.04 o 
   5   5   1       43.07       35.66      5.90 o 
   6   5   1        0.29       -0.47      4.72 o 
   7   5   1       39.88       37.14      5.17 o 
  -6   6   1      177.76      195.20      7.60 o 
  -5   6   1       49.83       65.07      3.78 o 
  -4   6   1        3.16        0.86      1.52 o 
  -3   6   1      955.73      900.16     14.43 o 
  -2   6   1     1056.36      997.27     13.45 o 
  -1   6   1     1092.39     1042.92     14.81 o 
   0   6   1      919.90      881.33     12.58 o 
   1   6   1      207.57      224.25      3.15 o 
   2   6   1      859.31      882.84     16.59 o 
   3   6   1     1143.88     1148.47     26.59 o 
   4   6   1      577.33      605.16     20.04 o 
   5   6   1       70.87       75.34      7.56 o 
   6   6   1       10.37        1.65      4.96 o 
   7   6   1       47.47       47.94      7.79 o 
  -6   7   1       14.17        9.41      3.29 o 
  -5   7   1       18.93       18.39      4.17 o 
  -4   7   1       67.33       58.35      3.61 o 
  -3   7   1      252.57      234.60      9.99 o 
  -2   7   1      660.81      653.09     10.06 o 
  -1   7   1      635.69      674.61     10.38 o 
   0   7   1      240.70      257.18      4.03 o 
   1   7   1      302.93      297.74      4.35 o 
   2   7   1      166.59      158.99      3.15 o 
   3   7   1      310.85      290.60     10.27 o 
   4   7   1       12.42       12.28      4.96 o 
   5   7   1        2.75       -4.25      4.25 o 
   6   7   1       28.53       17.00      6.85 o 
   7   7   1        8.05       10.16      6.85 o 
  -6   8   1       46.04       53.18      7.32 o 
  -5   8   1       67.35       73.72      5.84 o 
  -4   8   1        0.66        0.60      2.55 o 
  -3   8   1      828.42      814.35     22.90 o 
  -2   8   1      860.93      853.88     18.33 o 
  -1   8   1      815.59      786.62     12.86 o 
   0   8   1      173.23      155.26      3.14 o 
   1   8   1      341.68      386.40      7.48 o 
   2   8   1      792.47      776.42     14.47 o 
   3   8   1      447.16      495.93     19.48 o 
   4   8   1      610.74      571.79     29.76 o 
   5   8   1       72.26       80.54      8.50 o 
   6   8   1       20.05       17.95      7.32 o 
  -5   9   1       67.97       56.12      4.28 o 
  -4   9   1       44.57       36.79      4.19 o 
  -3   9   1        9.33        8.01      2.09 o 
  -2   9   1        9.50        8.99      1.55 o 
  -1   9   1        2.77        2.27      1.26 o 
   0   9   1       68.09       73.41      2.11 o 
   1   9   1      474.86      487.49      9.51 o 
   2   9   1     1872.51     1856.39     37.17 o 
   3   9   1      454.89      427.25     23.15 o 
   4   9   1        1.64        0.94      4.96 o 
   5   9   1       10.34       12.52      5.90 o 
   6   9   1       30.75       28.34      8.27 o 
  -5  10   1       28.47       27.87      6.85 o 
  -4  10   1        5.13        8.62      2.96 o 
  -3  10   1      105.91       95.86      4.17 o 
  -2  10   1      429.59      429.58     10.96 o 
  -1  10   1      241.99      243.55     11.16 o 
   0  10   1       34.77       34.80      1.89 o 
   1  10   1        7.46        4.76      1.53 o 
   2  10   1      368.99      384.21      9.83 o 
   3  10   1      509.38      490.07     26.22 o 
   4  10   1      171.56      174.30     13.70 o 
   5  10   1        0.37       -0.47      6.38 o 
  -4  11   1      221.94      201.58      8.43 o 
  -3  11   1      111.60      108.83      5.78 o 
  -2  11   1       54.62       64.63      3.18 o 
  -1  11   1        2.28        1.61      2.05 o 
   0  11   1      130.09      138.72      4.38 o 
   1  11   1       70.00       72.61      5.35 o 
   2  11   1       21.34       23.86      2.44 o 
   3  11   1       12.07       10.63      6.14 o 
   4  11   1        4.94        0.00      6.38 o 
   5  11   1       30.84       25.51      8.03 o 
  -3  12   1       52.39       52.84      3.94 o 
  -2  12   1      268.30      262.26      8.18 o 
  -1  12   1      213.58      205.19      6.51 o 
   0  12   1        0.77       -1.14      2.18 o 
   1  12   1      119.19      117.63      8.08 o 
   2  12   1      110.12      109.31      6.73 o 
   3  12   1       58.47       61.88      8.74 o 
   4  12   1       61.69       66.84      9.68 o 
  -1  13   1       18.67       17.46      2.82 o 
   0  13   1        9.70       10.68      2.63 o 
   1  13   1      165.49      183.80      7.87 o 
   2  13   1      174.80      184.84     12.40 o 
  -2 -13   2       96.22       93.05      8.50 o 
  -1 -13   2      267.75      298.71      8.63 o 
   0 -13   2      515.10      515.51     11.90 o 
   1 -13   2       29.24       23.09      3.08 o 
  -3 -12   2      157.85      171.94     13.23 o 
  -2 -12   2      237.65      247.65      8.48 o 
  -1 -12   2        9.76       11.76      2.55 o 
   0 -12   2       44.89       43.53      2.96 o 
   1 -12   2       69.21       76.49      3.59 o 
   2 -12   2      176.36      192.58      7.49 o 
   3 -12   2       85.05       85.26      7.79 o 
  -4 -11   2       26.78       29.29      6.61 o 
  -3 -11   2      101.23       78.65      8.74 o 
  -2 -11   2      193.22      206.77      8.82 o 
  -1 -11   2       87.65       97.27      4.06 o 
   0 -11   2        1.11        0.87      1.93 o 
   1 -11   2       46.37       47.27      2.77 o 
   2 -11   2      115.06      113.52      4.38 o 
   3 -11   2      313.77      300.82     12.92 o 
   4 -11   2      265.91      220.31     15.59 o 
  -5 -10   2       38.67       51.25      8.03 o 
  -4 -10   2      223.05      233.82     15.12 o 
  -3 -10   2      183.64      176.66     12.28 o 
  -2 -10   2      282.95      301.25     10.12 o 
  -1 -10   2      272.09      273.84      6.51 o 
   0 -10   2       30.59       31.37      2.10 o 
   1 -10   2       70.09       69.12      2.82 o 
   2 -10   2      189.51      184.81      5.14 o 
   3 -10   2       93.62       96.35      6.85 o 
   4 -10   2        6.17        8.40      3.89 o 
   5 -10   2        5.75       -1.89      4.96 o 
  -5  -9   2       31.60       22.67      6.61 o 
  -4  -9   2        0.80       -0.71      4.49 o 
  -3  -9   2       80.96       73.45      7.56 o 
  -2  -9   2        7.64        9.07      1.67 o 
  -1  -9   2      281.31      285.05      5.65 o 
   0  -9   2      156.77      169.58      3.77 o 
   1  -9   2       29.31       26.99      1.49 o 
   2  -9   2      182.56      182.82      4.92 o 
   3  -9   2      220.78      205.54      7.34 o 
   4  -9   2      291.00      266.50     13.93 o 
   5  -9   2       13.76       10.18      4.04 o 
  -6  -8   2       16.77        8.97      6.85 o 
  -5  -8   2        2.68        3.54      5.20 o 
  -4  -8   2      239.43      245.63     15.35 o 
  -3  -8   2     1162.48     1174.29     56.68 o 
  -2  -8   2     1597.02     1646.83     30.90 o 
  -1  -8   2      450.34      458.34      8.39 o 
   0  -8   2      137.53      127.20      3.07 o 
   1  -8   2      460.86      449.46      7.75 o 
   2  -8   2     1076.61     1050.76     18.22 o 
   3  -8   2      210.37      211.08      7.26 o 
   4  -8   2       17.87       18.55      2.70 o 
   5  -8   2      114.89      128.05      7.34 o 
   6  -8   2       82.55      103.68      8.74 o 
  -6  -7   2        4.98       12.99      6.61 o 
  -5  -7   2       79.90       57.63      7.56 o 
  -4  -7   2       69.98       61.46      4.83 o 
  -3  -7   2       43.81       49.86      4.09 o 
  -2  -7   2      600.40      614.71      9.51 o 
  -1  -7   2      991.02     1059.18     15.98 o 
   0  -7   2      122.19      134.34      2.57 o 
   1  -7   2      219.97      216.93      3.50 o 
   2  -7   2      287.71      288.47      4.71 o 
   3  -7   2       41.20       50.90      2.40 o 
   4  -7   2      274.92      267.10      8.82 o 
   5  -7   2       33.92       26.08      4.02 o 
   6  -7   2        7.90        3.92      3.93 o 
  -7  -6   2       22.17       23.36      5.50 o 
  -6  -6   2        5.64        7.09      5.90 o 
  -5  -6   2      121.70      126.06      7.68 o 
  -4  -6   2     1199.76     1184.14     42.91 o 
  -3  -6   2     1597.33     1611.20     32.67 o 
  -2  -6   2      993.47      929.19     12.57 o 
  -1  -6   2        6.12        8.22      0.79 o 
   0  -6   2      242.84      203.80      4.23 o 
   1  -6   2      597.35      614.82      8.44 o 
   2  -6   2     1993.83     1932.12     27.26 o 
   3  -6   2     1136.37     1155.32     25.23 o 
   4  -6   2      159.07      156.02      6.03 o 
   5  -6   2       13.53       16.41      2.62 o 
   6  -6   2      122.49      149.03      9.92 o 
   7  -6   2       46.28       61.41      6.38 o 
  -7  -5   2       14.26       15.80      5.55 o 
  -6  -5   2        3.94        0.24      3.84 o 
  -5  -5   2        7.24        8.47      3.42 o 
  -4  -5   2      100.72       97.44      3.99 o 
  -3  -5   2      106.77      105.93      2.55 o 
  -2  -5   2      497.39      470.46      6.88 o 
  -1  -5   2       58.49       57.96      1.17 o 
   0  -5   2      500.58      513.30      6.45 o 
   1  -5   2        7.96        8.47      0.50 o 
   2  -5   2     1245.82     1239.86     19.55 o 
   3  -5   2      902.01      919.19     15.54 o 
   4  -5   2      213.33      195.33      4.88 o 
   5  -5   2        1.64        0.81      2.01 o 
   6  -5   2        7.53        8.57      2.76 o 
   7  -5   2       21.97       22.67      5.20 o 
  -7  -4   2      105.43       94.94      9.68 o 
  -6  -4   2       48.65       47.59      4.76 o 
  -5  -4   2        1.16        3.54      2.59 o 
  -4  -4   2      616.79      617.69     20.24 o 
  -3  -4   2     1524.84     1479.83     27.45 o 
  -2  -4   2     2749.73     2765.59     50.88 o 
  -1  -4   2      270.95      290.28      4.05 o 
   0  -4   2     2183.38     2312.93     28.05 o 
   1  -4   2     3536.92     3621.28     43.78 o 
   2  -4   2      720.16      621.42     10.34 o 
   3  -4   2      791.51      832.91     13.21 o 
   4  -4   2       11.49        7.90      1.08 o 
   5  -4   2       48.76       54.70      3.22 o 
   6  -4   2       41.49       54.69      3.69 o 
   7  -4   2      252.94      278.39     14.76 o 
  -7  -3   2        4.74        5.41      4.14 o 
  -6  -3   2        0.21       -0.12      3.34 o 
  -5  -3   2      160.65      172.70      8.62 o 
  -4  -3   2      225.02      219.91      6.82 o 
  -3  -3   2       81.58       77.52      1.82 o 
  -2  -3   2      404.86      399.73      7.64 o 
  -1  -3   2      215.56      245.20      3.42 o 
   0  -3   2      133.19      147.79      2.29 o 
   1  -3   2      722.11      711.51      8.97 o 
   2  -3   2      517.14      515.49      8.54 o 
   3  -3   2      726.55      771.61     21.04 o 
   4  -3   2      203.89      195.26      6.37 o 
   5  -3   2        5.56        6.50      1.86 o 
   6  -3   2        4.82        5.84      2.39 o 
   7  -3   2        9.79        9.88      4.36 o 
  -7  -2   2       15.74       17.21      6.85 o 
  -6  -2   2       97.15       83.62      5.67 o 
  -5  -2   2      370.54      336.32     13.11 o 
  -4  -2   2      129.25      143.13      4.19 o 
  -3  -2   2     2892.22     2977.36     61.85 o 
  -2  -2   2     2878.34     2746.33     50.82 o 
  -1  -2   2     1893.75     1961.78     25.00 o 
   0  -2   2     3763.04     3539.95     50.09 o 
   1  -2   2    27887.20    23618.00   1242.78 o 
   2  -2   2     5490.11     5691.91    196.28 o 
   3  -2   2      793.70      825.88     29.39 o 
   4  -2   2        0.83       -0.06      1.75 o 
   5  -2   2      231.64      214.45      8.04 o 
   6  -2   2      294.19      304.36      9.79 o 
   7  -2   2       56.19       57.82      5.89 o 
  -7  -1   2        2.98        3.60      4.17 o 
  -6  -1   2        0.08       -1.37      2.92 o 
  -5  -1   2      200.80      195.75     10.63 o 
  -4  -1   2       46.24       45.30      2.10 o 
  -3  -1   2     1080.18     1098.71     25.53 o 
  -2  -1   2      784.90      812.04     16.76 o 
  -1  -1   2      670.60      680.08      9.60 o 
   0  -1   2     1018.44     1111.62     15.31 o 
   1  -1   2     1231.16     1442.21     50.07 o 
   2  -1   2      851.98      903.22     25.31 o 
   3  -1   2       47.29       31.87      3.66 o 
   4  -1   2        2.75        5.68      1.75 o 
   5  -1   2       60.34       56.67      4.96 o 
   6  -1   2      232.24      236.76      7.53 o 
   7  -1   2       69.09       80.76      6.46 o 
   8  -1   2        8.52        6.61      6.61 o 
  -7   0   2      143.32      177.14     13.46 o 
  -6   0   2       13.19        8.15      3.51 o 
  -5   0   2      919.54      889.17     30.64 o 
  -4   0   2     1937.43     1887.63     48.49 o 
  -3   0   2     2036.52     1929.57     44.43 o 
  -2   0   2      248.65      207.48      3.90 o 
  -1   0   2     2593.68     2393.93     37.79 o 
   0   0   2       31.35       35.19      0.62 o 
   1   0   2     1032.78     1107.34     32.12 o 
   2   0   2     4695.21     4480.82    365.02 o 
   3   0   2     4677.14     5060.75    164.33 o 
   4   0   2        3.37        5.32      2.36 o 
   5   0   2      636.37      626.04     21.79 o 
   6   0   2      119.54      138.83      6.04 o 
   7   0   2       19.61       26.58      4.17 o 
   8   0   2       11.46        7.58      4.81 o 
  -7   1   2       10.38       11.57      5.90 o 
  -6   1   2        5.83        5.67      4.96 o 
  -5   1   2      195.13      187.12      5.87 o 
  -4   1   2       75.64       79.21      3.24 o 
  -3   1   2      399.24      402.55      9.19 o 
  -2   1   2      532.53      546.93      8.60 o 
  -1   1   2      261.66      308.92      3.99 o 
   0   1   2     1925.95     1874.28     43.96 o 
   1   1   2       22.93       25.49      0.99 o 
   2   1   2     1364.02     1461.33     49.87 o 
   3   1   2      314.40      348.76     21.61 o 
   4   1   2      203.69      228.46      7.33 o 
   5   1   2       25.81       27.01      2.50 o 
   6   1   2      210.79      218.12     13.22 o 
   7   1   2       39.52       47.30      9.21 o 
   8   1   2        0.24        1.47      3.68 o 
  -7   2   2       29.93       35.19      6.85 o 
  -6   2   2      109.19       97.78      8.97 o 
  -5   2   2       99.65      101.40      3.49 o 
  -4   2   2      568.88      554.62     14.29 o 
  -3   2   2     1791.36     1666.47     27.21 o 
  -2   2   2      622.31      584.84      9.67 o 
  -1   2   2     1737.54     1645.97     20.60 o 
   0   2   2    10706.91     9030.61    147.01 o 
   1   2   2    15883.01    13476.82   1419.91 o 
   2   2   2     5077.03     5380.92    153.13 o 
   3   2   2     1705.42     1816.15     62.12 o 
   4   2   2      100.74      116.81      5.67 o 
   5   2   2      222.47      211.16      7.35 o 
   6   2   2       71.94       82.33      5.43 o 
   7   2   2      210.42      214.55     10.35 o 
   8   2   2       93.69      112.43     12.87 o 
  -7   3   2        9.35       12.52      5.67 o 
  -6   3   2       81.55       72.27      7.32 o 
  -5   3   2       90.78       83.56      3.16 o 
  -4   3   2      154.98      144.48      3.66 o 
  -3   3   2      483.88      461.92      7.75 o 
  -2   3   2      182.57      163.64      2.94 o 
  -1   3   2      471.60      545.48      7.23 o 
   0   3   2     1524.83     1616.54     20.63 o 
   1   3   2      755.34      765.06     14.04 o 
   2   3   2      879.95      941.70     27.27 o 
   3   3   2      280.70      340.94     14.64 o 
   4   3   2       11.94       14.78      2.32 o 
   5   3   2        1.86        5.40      2.42 o 
   6   3   2        6.08        4.75      3.78 o 
   7   3   2        2.22       -1.21      3.75 o 
   8   3   2        0.98        3.69      4.76 o 
  -7   4   2       89.43      101.79      9.92 o 
  -6   4   2       15.25       22.67      5.67 o 
  -5   4   2        1.64        0.90      1.31 o 
  -4   4   2      651.41      615.42     13.72 o 
  -3   4   2     1844.59     1752.36     28.67 o 
  -2   4   2      751.18      684.94     10.16 o 
  -1   4   2       18.96       11.03      0.54 o 
   0   4   2     1230.21     1279.97     17.63 o 
   1   4   2     2287.79     2231.09     30.50 o 
   2   4   2     3614.69     3782.11     69.00 o 
   3   4   2     1564.00     1627.51     55.91 o 
   4   4   2       18.47       17.29      2.49 o 
   5   4   2     1406.86     1402.88     61.88 o 
   6   4   2      901.80      883.31     43.69 o 
   7   4   2      230.44      252.84     11.60 o 
  -7   5   2        0.10       -5.20      5.20 o 
  -6   5   2       46.14       24.33      5.43 o 
  -5   5   2      194.06      174.44      7.43 o 
  -4   5   2      138.62      115.56      5.64 o 
  -3   5   2       16.99       18.43      0.87 o 
  -2   5   2        7.55        7.71      0.49 o 
  -1   5   2       52.51       59.05      1.40 o 
   0   5   2      120.76       96.22      1.53 o 
   1   5   2      696.76      709.69      9.87 o 
   2   5   2      569.78      559.41      9.94 o 
   3   5   2       11.97       14.35      1.33 o 
   4   5   2        9.59       11.26      2.38 o 
   5   5   2       23.00       19.84      5.20 o 
   6   5   2       13.65        8.50      5.67 o 
   7   5   2        1.82        6.40      3.92 o 
  -6   6   2        5.84       -1.42      5.43 o 
  -5   6   2       96.56       79.55      4.98 o 
  -4   6   2      426.97      427.67     14.63 o 
  -3   6   2      998.52      972.46     19.38 o 
  -2   6   2      981.40      923.55     22.10 o 
  -1   6   2       25.23       25.19      0.87 o 
   0   6   2       39.77       38.54      1.13 o 
   1   6   2     1515.06     1489.90     19.96 o 
   2   6   2     1625.42     1510.79     28.00 o 
   3   6   2       67.30       60.20      2.39 o 
   4   6   2       65.71       59.19      2.77 o 
   5   6   2      140.75      150.92      6.11 o 
   6   6   2      200.90      183.51     13.70 o 
   7   6   2      204.60      233.58     16.30 o 
  -6   7   2        1.43        1.51      3.23 o 
  -5   7   2       17.92       21.24      3.15 o 
  -4   7   2      155.80      153.09      6.09 o 
  -3   7   2        3.28        2.84      1.53 o 
  -2   7   2       11.30       12.05      1.22 o 
  -1   7   2      839.64      894.07     13.61 o 
   0   7   2     1887.67     2000.64     29.72 o 
   1   7   2      958.51     1002.14     14.32 o 
   2   7   2      571.49      561.60     11.55 o 
   3   7   2      580.03      621.22     19.29 o 
   4   7   2       29.88       34.95      5.90 o 
   5   7   2       67.27       61.88      7.09 o 
   6   7   2        2.02        2.36      5.43 o 
   7   7   2        1.26       -0.47      6.38 o 
  -6   8   2        0.57        0.24      5.67 o 
  -5   8   2        8.43        8.22      3.05 o 
  -4   8   2       81.38       78.47      4.26 o 
  -3   8   2      662.28      646.05     15.93 o 
  -2   8   2      829.55      815.20     17.50 o 
  -1   8   2       42.86       46.14      1.50 o 
   0   8   2      484.66      511.71      8.13 o 
   1   8   2     1830.38     1844.47     33.36 o 
   2   8   2      459.31      447.02     11.47 o 
   3   8   2      178.80      181.50      7.32 o 
   4   8   2        1.37       -0.24      4.96 o 
   5   8   2      109.98      102.27      9.45 o 
   6   8   2      161.46      161.78     13.23 o 
  -5   9   2       83.90       75.39      7.00 o 
  -4   9   2      341.55      337.20     10.97 o 
  -3   9   2        3.09        5.59      2.00 o 
  -2   9   2      263.28      249.26      6.27 o 
  -1   9   2      394.79      376.69      7.90 o 
   0   9   2      547.49      550.23      9.84 o 
   1   9   2      186.26      184.25      4.18 o 
   2   9   2       46.63       48.10      2.69 o 
   3   9   2       23.59       12.99      4.72 o 
   4   9   2      116.08      102.50      9.92 o 
   5   9   2       81.43       79.12      9.21 o 
   6   9   2       49.52       47.94      8.50 o 
  -4  10   2       21.39       27.16      3.58 o 
  -3  10   2      248.64      252.01      7.58 o 
  -2  10   2       14.08       14.69      1.90 o 
  -1  10   2        2.96        3.51      1.88 o 
   0  10   2       16.13       18.66      1.64 o 
   1  10   2      956.71      964.29     19.85 o 
   2  10   2     1287.27     1224.55     33.67 o 
   3  10   2      202.09      205.00     13.70 o 
   4  10   2        0.53        3.07      6.38 o 
   5  10   2       78.39       76.99      9.68 o 
  -4  11   2       15.88       11.25      3.70 o 
  -3  11   2        2.69        2.93      2.67 o 
  -2  11   2        7.45        6.14      2.15 o 
  -1  11   2      122.91      115.96      4.54 o 
   0  11   2      625.76      655.38     15.98 o 
   1  11   2      143.24      166.30      5.49 o 
   2  11   2        8.72        9.56      3.36 o 
   3  11   2       61.55       56.21      7.56 o 
   4  11   2      182.09      174.54     13.93 o 
   5  11   2        4.82        1.42      7.32 o 
  -3  12   2       51.76       55.36      4.25 o 
  -2  12   2       30.46       33.64      2.84 o 
  -1  12   2        4.26        2.96      2.32 o 
   0  12   2       59.53       64.85      3.47 o 
   1  12   2      161.20      166.05      5.78 o 
   2  12   2      176.54      171.47      8.54 o 
   3  12   2        7.54       12.99      6.85 o 
   4  12   2       23.04       20.31      8.03 o 
  -1  13   2       24.23       22.29      2.86 o 
   0  13   2      176.84      178.83      6.19 o 
   1  13   2       46.10       45.41      2.98 o 
   2  13   2       17.25       20.93      4.09 o 
   3  13   2        1.96        9.92      7.32 o 
  -1 -13   3       19.70       25.70      3.92 o 
   0 -13   3      129.60      125.21      4.96 o 
  -3 -12   3       97.44      102.12      6.49 o 
  -2 -12   3        4.70        1.70      2.64 o 
  -1 -12   3       25.69       27.26      2.84 o 
   0 -12   3       44.31       52.72      3.55 o 
   1 -12   3      221.66      226.51      7.76 o 
   2 -12   3       51.84       49.79      4.68 o 
  -4 -11   3       16.31       21.49      7.09 o 
  -3 -11   3      101.28       92.82      8.74 o 
  -2 -11   3      149.13      156.16      6.11 o 
  -1 -11   3        0.51       -0.20      2.08 o 
   0 -11   3       17.87       14.38      2.19 o 
   1 -11   3      222.57      202.49      6.40 o 
   2 -11   3      235.75      234.04      6.97 o 
   3 -11   3      126.03      125.39      7.88 o 
   4 -11   3       18.98       19.60      5.67 o 
  -5 -10   3      133.53      146.20     12.75 o 
  -4 -10   3      181.47      184.22     13.70 o 
  -3 -10   3       60.54       61.88      7.56 o 
  -2 -10   3        0.69        3.72      2.15 o 
  -1 -10   3      268.17      272.17      6.46 o 
   0 -10   3      400.63      410.42     10.68 o 
   1 -10   3      408.12      420.68      8.94 o 
   2 -10   3      208.43      201.91      6.14 o 
   3 -10   3       23.97       21.18      3.93 o 
   4 -10   3       93.42      107.72      6.95 o 
  -5  -9   3       23.71       25.27      7.09 o 
  -4  -9   3       62.59       63.06      7.32 o 
  -3  -9   3       42.87       36.14      5.90 o 
  -2  -9   3        1.97        4.09      1.63 o 
  -1  -9   3        3.49        3.87      1.16 o 
   0  -9   3       10.40       12.86      1.48 o 
   1  -9   3      211.69      229.17      7.16 o 
   2  -9   3      256.92      260.02      6.43 o 
   3  -9   3      260.85      245.63     10.43 o 
   4  -9   3       18.63       12.22      3.65 o 
   5  -9   3       11.66       15.46      4.58 o 
  -6  -8   3       35.20       54.56      8.27 o 
  -5  -8   3      111.44      105.57     10.16 o 
  -4  -8   3      318.66      308.21     17.95 o 
  -3  -8   3      401.74      383.80     15.57 o 
  -2  -8   3      170.82      174.97      5.11 o 
  -1  -8   3      229.58      232.98      4.71 o 
   0  -8   3     2018.26     2057.31     30.59 o 
   1  -8   3     1188.35     1178.86     20.55 o 
   2  -8   3      136.16      134.13      3.40 o 
   3  -8   3       41.94       46.36      3.10 o 
   4  -8   3      339.39      349.64     13.65 o 
   5  -8   3       23.17       29.50      4.36 o 
   6  -8   3        3.50        0.47      4.49 o 
  -6  -7   3        2.09        3.14      4.00 o 
  -5  -7   3       10.33       14.88      5.90 o 
  -4  -7   3      139.60      132.78      7.56 o 
  -3  -7   3      871.61      813.00     29.93 o 
  -2  -7   3      114.06      115.31      2.53 o 
  -1  -7   3        2.20        2.64      0.78 o 
   0  -7   3      281.59      279.29      4.64 o 
   1  -7   3      575.92      614.87      8.96 o 
   2  -7   3       82.45       90.51      2.24 o 
   3  -7   3        5.04        6.18      1.43 o 
   4  -7   3        0.54        0.39      2.71 o 
   5  -7   3       36.32       39.15      4.36 o 
   6  -7   3       33.15       38.37     12.05 o 
  -6  -6   3       82.21       91.07      9.33 o 
  -5  -6   3      484.32      510.77     20.41 o 
  -4  -6   3      378.20      368.55     15.20 o 
  -3  -6   3       28.33       32.59      3.56 o 
  -2  -6   3       20.65       19.03      1.36 o 
  -1  -6   3      166.07      151.26      2.71 o 
   0  -6   3     1977.46     1930.34     24.59 o 
   1  -6   3     1318.44     1290.84     17.32 o 
   2  -6   3      839.32      850.89     12.84 o 
   3  -6   3       82.05       82.06      2.95 o 
   4  -6   3      234.68      246.41      6.63 o 
   5  -6   3      372.37      376.71     18.19 o 
   6  -6   3      127.75      130.68     12.87 o 
  -7  -5   3        1.06       -0.14      4.76 o 
  -6  -5   3       23.05       25.07      4.68 o 
  -5  -5   3       15.44       19.30      3.73 o 
  -4  -5   3      204.09      195.78      9.31 o 
  -3  -5   3      940.72      918.77     17.32 o 
  -2  -5   3        5.80        5.98      0.46 o 
  -1  -5   3       31.83       31.93      0.80 o 
   0  -5   3       68.99       60.12      1.08 o 
   1  -5   3      901.99      929.60     11.45 o 
   2  -5   3      419.28      424.58      6.97 o 
   3  -5   3        7.57        7.09      0.83 o 
   4  -5   3      204.35      218.47      6.02 o 
   5  -5   3       71.91       77.63      4.86 o 
   6  -5   3      137.29      136.60      7.51 o 
   7  -5   3        2.99        2.36      4.72 o 
  -7  -4   3       47.36       47.27      5.93 o 
  -6  -4   3       26.01       29.23      4.51 o 
  -5  -4   3      435.84      433.60     14.07 o 
  -4  -4   3      417.82      438.44     12.92 o 
  -3  -4   3       13.64       20.11      0.98 o 
  -2  -4   3      180.85      213.73      3.26 o 
  -1  -4   3     2344.62     2459.08     34.30 o 
   0  -4   3     7164.10     6619.84     80.26 o 
   1  -4   3     4924.07     4859.16     58.73 o 
   2  -4   3     5110.61     5300.65     84.57 o 
   3  -4   3        6.46       11.60      0.69 o 
   4  -4   3     1449.33     1456.45     33.15 o 
   5  -4   3      415.46      462.35     13.55 o 
   6  -4   3       81.07       88.72      4.59 o 
   7  -4   3       37.16       45.85      4.93 o 
  -7  -3   3        2.07        1.35      4.40 o 
  -6  -3   3        7.26        4.72      3.42 o 
  -5  -3   3        2.65        2.95      2.36 o 
  -4  -3   3       81.34       83.97      3.18 o 
  -3  -3   3      458.06      462.88      8.89 o 
  -2  -3   3      166.31      172.00      3.25 o 
  -1  -3   3      515.46      510.40      6.93 o 
   0  -3   3     1409.90     1415.30     17.26 o 
   1  -3   3      406.51      438.22      5.96 o 
   2  -3   3        9.57        9.83      0.41 o 
   3  -3   3       71.25       62.35      4.25 o 
   4  -3   3        3.02        3.00      2.36 o 
   5  -3   3       50.80       53.03      3.06 o 
   6  -3   3        2.08        2.32      2.42 o 
   7  -3   3       89.67      106.90      6.72 o 
  -7  -2   3        9.98       10.89      4.09 o 
  -6  -2   3      105.40      103.20     13.82 o 
  -5  -2   3      678.50      694.66     19.14 o 
  -4  -2   3     1753.23     1692.52     39.90 o 
  -3  -2   3      155.29      151.61      3.18 o 
  -2  -2   3       41.28       57.30      1.45 o 
  -1  -2   3     2116.48     2121.47     28.14 o 
   0  -2   3     3958.64     3639.48     50.05 o 
   1  -2   3       36.34       30.00      0.57 o 
   2  -2   3       22.90       64.24      3.54 o 
   3  -2   3       29.60       53.85      5.67 o 
   4  -2   3     1265.65     1279.77     45.29 o 
   5  -2   3     1603.15     1702.91     60.29 o 
   6  -2   3      548.85      531.41     15.61 o 
   7  -2   3       44.16       41.99      3.63 o 
  -7  -1   3       10.21        7.51      3.92 o 
  -6  -1   3        8.95       15.06      3.59 o 
  -5  -1   3        2.89        5.04      1.42 o 
  -4  -1   3      119.77      120.55      7.09 o 
  -3  -1   3       51.34       45.37      1.34 o 
  -2  -1   3        5.56        7.90      0.58 o 
  -1  -1   3      331.76      355.62      4.75 o 
   0  -1   3     1401.20     1489.29     19.10 o 
   1  -1   3     8102.44     7335.40    142.26 o 
   2  -1   3      273.87      299.63     17.12 o 
   3  -1   3      102.32       89.53      3.29 o 
   4  -1   3       14.24       16.94      2.58 o 
   5  -1   3       48.92       44.94      4.33 o 
   6  -1   3       15.34       12.70      2.57 o 
   7  -1   3       11.54       10.75      4.09 o 
  -7   0   3        8.25       22.67      6.85 o 
  -6   0   3      104.64      111.25     10.39 o 
  -5   0   3      441.89      448.34     19.22 o 
  -4   0   3     1646.82     1656.51     36.48 o 
  -3   0   3      519.20      494.05      8.03 o 
  -2   0   3      603.57      720.40     11.50 o 
  -1   0   3     5491.13     4789.73     64.90 o 
   0   0   3      974.26     1027.11     13.94 o 
   1   0   3     3269.04     3455.50    112.49 o 
   2   0   3      916.00     1022.88     35.81 o 
   3   0   3       49.70       79.06      3.52 o 
   4   0   3      518.44      518.75     17.28 o 
   5   0   3      653.99      641.37     18.94 o 
   6   0   3      329.76      364.63     10.41 o 
   7   0   3       21.33       29.91      3.51 o 
   8   0   3       18.68       24.92      4.06 o 
  -7   1   3        8.54        8.03      6.61 o 
  -6   1   3       33.85       26.22      5.67 o 
  -5   1   3       48.82       49.94      3.00 o 
  -4   1   3       91.02      103.34      3.38 o 
  -3   1   3        2.09        3.37      0.72 o 
  -2   1   3      103.68      109.51      2.10 o 
  -1   1   3     1194.58     1240.49     16.49 o 
   0   1   3     1529.86     1588.02     23.10 o 
   1   1   3     2745.08     2867.96     68.38 o 
   2   1   3      539.61      605.52     17.64 o 
   3   1   3      153.00      165.07     12.74 o 
   4   1   3      906.52     1022.00     44.99 o 
   5   1   3      113.24      112.17      6.80 o 
   6   1   3        2.04        1.95      2.05 o 
   7   1   3       59.92       59.99      5.96 o 
   8   1   3        4.31        4.16      4.17 o 
  -7   2   3       27.24       21.26      6.61 o 
  -6   2   3      195.72      200.28     13.23 o 
  -5   2   3      539.70      504.72     25.98 o 
  -4   2   3      794.46      801.04     20.46 o 
  -3   2   3      646.47      656.07     11.84 o 
  -2   2   3       82.81       93.39      1.91 o 
  -1   2   3     1378.47     1274.47     17.66 o 
   0   2   3    14774.24    12189.36    217.55 o 
   1   2   3    14646.07    12329.12    355.74 o 
   2   2   3        1.92        2.69      0.80 o 
   3   2   3      434.58      436.72     13.13 o 
   4   2   3     1341.14     1392.04     59.75 o 
   5   2   3      656.41      682.31     29.64 o 
   6   2   3      371.47      400.31     12.83 o 
   7   2   3       74.87       83.38      4.95 o 
   8   2   3        3.66        7.21      4.50 o 
  -7   3   3        0.11       -3.31      5.90 o 
  -6   3   3       59.79       53.38      7.09 o 
  -5   3   3       74.77       72.03      7.09 o 
  -4   3   3        5.82        8.17      1.30 o 
  -3   3   3      295.26      325.74      6.12 o 
  -2   3   3     1123.88     1105.57     17.31 o 
  -1   3   3     2252.33     2264.82     31.02 o 
   0   3   3       50.29       55.26      1.06 o 
   1   3   3      220.82      243.46      3.67 o 
   2   3   3      398.20      446.83     11.60 o 
   3   3   3        1.91        6.75      3.90 o 
   4   3   3      250.09      249.49     10.00 o 
   5   3   3        8.29        8.39      2.75 o 
   6   3   3       52.76       61.41      6.85 o 
   7   3   3        0.11       -2.60      3.67 o 
   8   3   3        3.86        6.97      4.68 o 
  -7   4   3        7.12        4.96      6.38 o 
  -6   4   3      150.63      146.90     11.34 o 
  -5   4   3      280.31      274.72     10.15 o 
  -4   4   3      737.09      754.50     24.11 o 
  -3   4   3      102.90       88.14      3.03 o 
  -2   4   3     1398.39     1409.80     19.54 o 
  -1   4   3     1036.98      971.28     12.81 o 
   0   4   3     2297.29     2289.15     31.38 o 
   1   4   3      646.78      516.83      8.34 o 
   2   4   3        6.63       26.82      1.47 o 
   3   4   3       21.00       25.42      2.58 o 
   4   4   3     1378.40     1404.79     48.74 o 
   5   4   3     1893.73     1871.73    104.98 o 
   6   4   3      520.13      542.27     28.34 o 
   7   4   3       43.78       56.94      5.41 o 
  -6   5   3        0.73       -2.36      5.20 o 
  -5   5   3       21.14       20.31      2.93 o 
  -4   5   3       25.84       24.92      4.02 o 
  -3   5   3       16.99       20.99      1.05 o 
  -2   5   3       13.38        9.09      0.51 o 
  -1   5   3     1236.58     1244.18     17.08 o 
   0   5   3     2300.66     2491.69     32.78 o 
   1   5   3      379.04      390.59      6.00 o 
   2   5   3       70.05       88.49      2.07 o 
   3   5   3      245.37      225.59      4.56 o 
   4   5   3       57.66       57.63      6.38 o 
   5   5   3       14.16       18.09      3.23 o 
   6   5   3        5.99        9.68      5.67 o 
   7   5   3       16.90       17.24      5.90 o 
  -6   6   3       39.92       44.87      7.32 o 
  -5   6   3      209.59      200.51      8.33 o 
  -4   6   3      692.60      646.18     21.05 o 
  -3   6   3      173.14      182.49      4.93 o 
  -2   6   3      300.54      281.21      5.85 o 
  -1   6   3      176.24      167.52      2.90 o 
   0   6   3     1675.57     1582.65     21.31 o 
   1   6   3     1670.92     1595.37     21.78 o 
   2   6   3       12.16       12.84      0.90 o 
   3   6   3      796.33      877.68     20.29 o 
   4   6   3      653.65      693.15     19.29 o 
   5   6   3      554.17      548.15     20.61 o 
   6   6   3       15.16       16.30      5.67 o 
   7   6   3        0.24       -2.60      6.38 o 
  -6   7   3       71.32       74.16      8.50 o 
  -5   7   3        1.02        2.17      2.75 o 
  -4   7   3       73.50       61.00      3.97 o 
  -3   7   3       13.15       10.57      1.82 o 
  -2   7   3       59.53       55.76      2.09 o 
  -1   7   3      774.72      797.52     12.98 o 
   0   7   3      385.74      358.28      5.48 o 
   1   7   3       23.60       26.26      1.26 o 
   2   7   3        7.99        7.72      0.93 o 
   3   7   3     1332.44     1305.97     33.46 o 
   4   7   3      364.66      339.10     21.73 o 
   5   7   3       38.44       47.24      6.61 o 
   6   7   3       28.27       26.45      6.85 o 
   7   7   3        0.26       -5.20      6.85 o 
  -5   8   3      102.13      119.09      5.77 o 
  -4   8   3      252.32      256.81      8.71 o 
  -3   8   3       58.64       69.18      3.23 o 
  -2   8   3       98.55       88.05      3.12 o 
  -1   8   3      911.13      942.79     16.51 o 
   0   8   3     1519.98     1521.71     23.03 o 
   1   8   3      798.98      795.71     14.90 o 
   2   8   3      415.32      410.66      9.89 o 
   3   8   3       43.69       31.70      4.49 o 
   4   8   3      172.91      185.53      9.80 o 
   5   8   3      302.07      307.98     19.13 o 
   6   8   3       27.70       26.92      7.09 o 
  -5   9   3        5.26        6.87      3.25 o 
  -4   9   3       89.62       71.54      4.79 o 
  -3   9   3      651.24      609.31     15.31 o 
  -2   9   3      289.21      265.19      6.63 o 
  -1   9   3      257.65      250.36      5.69 o 
   0   9   3       58.88       56.83      2.08 o 
   1   9   3       10.83        9.61      1.86 o 
   2   9   3       34.82       34.64      2.39 o 
   3   9   3      132.25      111.00      9.92 o 
   4   9   3      219.05      199.57     14.41 o 
   5   9   3      101.06      115.96     10.63 o 
   6   9   3        2.78        2.36      6.61 o 
  -4  10   3      251.34      281.72     11.18 o 
  -3  10   3        9.27       13.59      2.47 o 
  -2  10   3      196.81      186.59      5.73 o 
  -1  10   3      644.69      643.86     15.58 o 
   0  10   3      610.25      632.17     15.80 o 
   1  10   3      223.04      224.27      9.86 o 
   2  10   3       35.29       33.48      3.57 o 
   3  10   3       56.21       47.94      6.85 o 
   4  10   3      171.46      158.24     13.46 o 
   5  10   3      302.26      300.89     19.60 o 
  -4  11   3        6.40        9.25      4.03 o 
  -3  11   3        0.24        1.03      2.74 o 
  -2  11   3        4.89        5.41      2.14 o 
  -1  11   3       13.46       14.11      2.31 o 
   0  11   3        6.35        6.73      2.06 o 
   1  11   3        7.56        7.89      2.22 o 
   2  11   3      193.33      198.35      9.07 o 
   3  11   3      349.13      336.08     20.08 o 
   4  11   3      175.83      168.16     14.41 o 
   5  11   3       13.83       14.17      8.03 o 
  -3  12   3       35.84       45.50      4.21 o 
  -2  12   3       12.03        8.54      2.49 o 
  -1  12   3      352.99      339.85      9.39 o 
   0  12   3      282.28      291.06      8.28 o 
   1  12   3      156.66      164.03     11.21 o 
   2  12   3        7.18        3.62      3.32 o 
   3  12   3      142.24      115.26     10.63 o 
   4  12   3      112.29       90.93     10.63 o 
  -1  13   3       95.75      100.26      4.81 o 
   0  13   3       12.43       11.81      2.83 o 
   1  13   3       21.27       21.40      2.62 o 
   2  13   3       36.60       43.15      5.10 o 
   3  13   3        7.19        8.50      6.85 o 
  -2 -12   4      136.25      155.43     12.64 o 
  -1 -12   4      292.90      294.99     11.77 o 
   0 -12   4      318.48      325.39     10.13 o 
   1 -12   4       36.55       38.37      3.22 o 
   2 -12   4        0.15       -0.77      3.42 o 
  -4 -11   4       64.76       68.02      8.97 o 
  -3 -11   4       18.59       18.89      3.86 o 
  -2 -11   4       10.80       11.84      2.52 o 
  -1 -11   4       37.75       40.46      3.12 o 
   0 -11   4      374.75      382.17     11.33 o 
   1 -11   4      235.39      229.57      6.14 o 
   2 -11   4       29.24       33.08      3.42 o 
   3 -11   4        5.77        2.70      3.86 o 
  -4 -10   4       11.75        7.32      5.43 o 
  -3 -10   4       25.47       33.44      3.92 o 
  -2 -10   4      374.49      374.86     21.00 o 
  -1 -10   4      738.62      755.41     15.83 o 
   0 -10   4      235.68      244.21      6.32 o 
   1 -10   4       41.57       47.48      2.45 o 
   2 -10   4       26.98       25.42      2.19 o 
   3 -10   4      454.16      453.91     17.35 o 
   4 -10   4      160.24      172.04      9.00 o 
  -5  -9   4       17.19       26.45      7.32 o 
  -4  -9   4      183.54      172.65     12.52 o 
  -3  -9   4       52.63       50.55      4.24 o 
  -2  -9   4        4.90        7.30      2.11 o 
  -1  -9   4      236.53      245.54      5.04 o 
   0  -9   4      521.58      555.11     11.04 o 
   1  -9   4      222.22      239.06      5.41 o 
   2  -9   4        0.96        2.91      2.24 o 
   3  -9   4        8.77       12.34      3.32 o 
   4  -9   4      126.54      133.24      7.34 o 
   5  -9   4      249.78      254.13     14.17 o 
  -5  -8   4      110.96      122.58     10.86 o 
  -4  -8   4        2.29       -1.18      4.96 o 
  -3  -8   4      169.13      162.54      8.08 o 
  -2  -8   4      361.05      378.85     10.87 o 
  -1  -8   4      759.77      729.29     12.98 o 
   0  -8   4       97.15      103.08      2.29 o 
   1  -8   4       49.14       51.43      1.77 o 
   2  -8   4       35.50       36.56      2.08 o 
   3  -8   4      549.91      548.11     22.56 o 
   4  -8   4      219.35      235.21     10.25 o 
   5  -8   4       36.46       30.90      4.54 o 
   6  -8   4       11.91       11.34      5.43 o 
  -6  -7   4       18.80       30.05      5.55 o 
  -5  -7   4       18.51       26.92      5.90 o 
  -4  -7   4       22.55       18.46      3.92 o 
  -3  -7   4        1.26        0.68      1.94 o 
  -2  -7   4       41.78       42.33      1.84 o 
  -1  -7   4      111.79      113.36      2.33 o 
   0  -7   4      514.97      519.52      8.14 o 
   1  -7   4      544.45      553.20      9.91 o 
   2  -7   4        7.64       12.70      1.00 o 
   3  -7   4      128.56      133.00      5.97 o 
   4  -7   4      480.75      460.26     17.23 o 
   5  -7   4       50.81       45.85      4.96 o 
   6  -7   4        1.16       -0.47      4.49 o 
  -6  -6   4       67.11       69.94      6.35 o 
  -5  -6   4      325.16      317.27     14.09 o 
  -4  -6   4      205.84      173.44      8.71 o 
  -3  -6   4      127.61      131.13      5.35 o 
  -2  -6   4     2094.40     2102.12     33.34 o 
  -1  -6   4     4674.62     4783.78     66.23 o 
   0  -6   4     1330.75     1367.58     18.36 o 
   1  -6   4        1.74        2.93      0.54 o 
   2  -6   4       88.82       87.51      3.08 o 
   3  -6   4       32.57       28.36      1.73 o 
   4  -6   4      223.32      213.95      6.86 o 
   5  -6   4      102.02       97.22      6.11 o 
   6  -6   4       16.15       16.77      8.62 o 
  -6  -5   4        1.39        0.56      3.18 o 
  -5  -5   4       18.45       23.14      3.36 o 
  -4  -5   4        0.47       -0.10      2.66 o 
  -3  -5   4        7.22        8.78      0.96 o 
  -2  -5   4      109.17       97.62      1.93 o 
  -1  -5   4      252.33      240.55      3.54 o 
   0  -5   4      768.31      795.71     10.30 o 
   1  -5   4      487.64      498.96      6.29 o 
   2  -5   4       96.89       90.53      1.91 o 
   3  -5   4        5.94        8.08      1.04 o 
   4  -5   4       93.77      100.87      4.12 o 
   5  -5   4      181.14      201.18     14.53 o 
   6  -5   4       26.57       27.70      4.36 o 
   7  -5   4        0.17        2.13      4.96 o 
  -7  -4   4       85.91       79.89      7.20 o 
  -6  -4   4       65.05       58.19      5.67 o 
  -5  -4   4      205.18      193.47      9.03 o 
  -4  -4   4      151.80      153.95      7.23 o 
  -3  -4   4       76.47       79.44      2.16 o 
  -2  -4   4     1958.73     1899.57     25.48 o 
  -1  -4   4     2686.79     2686.91     35.52 o 
   0  -4   4     2682.91     2798.78     35.41 o 
   1  -4   4       32.99       35.97      1.03 o 
   2  -4   4     3374.60     3459.45     53.79 o 
   3  -4   4     4697.46     4817.51     79.40 o 
   4  -4   4     1608.90     1652.79     37.59 o 
   5  -4   4      137.63      140.38      7.02 o 
   6  -4   4       13.06        6.84      3.07 o 
   7  -4   4       26.47       31.60      4.86 o 
  -7  -3   4        3.31        3.48      4.61 o 
  -6  -3   4       33.72       35.62      4.50 o 
  -5  -3   4        5.91        6.98      2.58 o 
  -4  -3   4       47.68       48.31      2.49 o 
  -3  -3   4        2.46        5.70      1.07 o 
  -2  -3   4     1265.96     1281.74     18.27 o 
  -1  -3   4      549.32      582.77      7.94 o 
   0  -3   4      150.59      179.48      2.64 o 
   1  -3   4     2567.43     2853.52     36.17 o 
   2  -3   4     1150.24     1414.14     26.14 o 
   3  -3   4      124.36      117.15      3.03 o 
   4  -3   4      198.59      203.11     10.63 o 
   5  -3   4       67.70       73.22      5.90 o 
   6  -3   4       13.84       11.22      3.40 o 
   7  -3   4       10.15       15.55      4.01 o 
  -7  -2   4      161.75      164.98      9.92 o 
  -6  -2   4      201.67      203.43     13.58 o 
  -5  -2   4       94.10       84.06      4.61 o 
  -4  -2   4      149.67      157.63      4.83 o 
  -3  -2   4      483.80      454.26      8.18 o 
  -2  -2   4      346.82      284.69      4.30 o 
  -1  -2   4     1985.41     1914.34     26.90 o 
   0  -2   4     3274.87     3200.31     42.56 o 
   1  -2   4     1262.53     1356.37     19.03 o 
   2  -2   4      899.42      871.03     21.72 o 
   3  -2   4     2143.02     2300.20     80.20 o 
   4  -2   4     2067.83     2129.75     74.48 o 
   5  -2   4      135.03      149.44      7.26 o 
   6  -2   4        0.07       -2.83      2.83 o 
   7  -2   4        9.13       12.28      3.46 o 
  -7  -1   4       28.89       22.91      5.09 o 
  -6  -1   4        6.52        6.61      3.84 o 
  -5  -1   4       31.27       30.08      3.67 o 
  -4  -1   4        8.76       11.40      1.67 o 
  -3  -1   4       90.10       92.27      2.10 o 
  -2  -1   4     1056.47     1053.07     16.11 o 
  -1  -1   4      447.95      438.12      5.84 o 
   0  -1   4      146.48      160.98      2.26 o 
   1  -1   4        5.30        9.25      0.39 o 
   2  -1   4       87.00       90.70      2.92 o 
   3  -1   4      383.64      419.82     14.20 o 
   4  -1   4      229.64      249.39      7.86 o 
   5  -1   4      707.33      731.13     24.68 o 
   6  -1   4       86.62       79.96      4.24 o 
   7  -1   4       16.38       20.86      3.64 o 
  -7   0   4       69.56       92.58      9.68 o 
  -6   0   4      146.46      146.67     11.10 o 
  -5   0   4     1142.80     1110.57     37.99 o 
  -4   0   4     1327.66     1281.92     30.44 o 
  -3   0   4      377.80      391.15      6.48 o 
  -2   0   4     1889.69     1748.86     26.52 o 
  -1   0   4     3593.61     3400.95     45.75 o 
   0   0   4     4166.89     3765.66     54.79 o 
   1   0   4      603.60      674.18     10.87 o 
   2   0   4      990.46     1067.79     37.29 o 
   3   0   4     2030.28     1994.50     69.47 o 
   4   0   4     1608.20     1545.22     43.40 o 
   5   0   4      114.56      121.79      4.53 o 
   6   0   4       98.17       95.35      4.34 o 
   7   0   4       37.99       40.89      3.40 o 
   8   0   4       87.38      101.79     12.05 o 
  -7   1   4        0.36       -2.83      6.38 o 
  -6   1   4        2.28       -1.18      5.20 o 
  -5   1   4      341.15      346.95     19.13 o 
  -4   1   4      143.89      144.54      5.79 o 
  -3   1   4       93.65       89.77      1.95 o 
  -2   1   4     2158.97     2186.78     32.57 o 
  -1   1   4     2008.12     1945.05     27.28 o 
   0   1   4       24.43       32.09      0.78 o 
   1   1   4       13.00       18.20      0.98 o 
   2   1   4      995.67     1031.17     29.71 o 
   3   1   4      478.14      463.89     13.92 o 
   4   1   4      103.38      123.41      5.93 o 
   5   1   4       81.01       81.59      4.09 o 
   6   1   4        5.80        4.31      2.12 o 
   7   1   4        1.66       -2.77      2.77 o 
   8   1   4        3.35        0.39      4.00 o 
  -7   2   4       83.27       86.68      9.92 o 
  -6   2   4      267.79      279.16     17.48 o 
  -5   2   4       91.86       77.70      7.32 o 
  -4   2   4       25.72       32.97      2.76 o 
  -3   2   4     1405.83     1315.67     23.43 o 
  -2   2   4     1692.75     1673.77     23.46 o 
  -1   2   4     4489.08     4360.75     79.86 o 
   0   2   4     5788.12     5162.82     69.98 o 
   1   2   4      653.21      694.76     17.87 o 
   2   2   4      898.12      906.92     26.30 o 
   3   2   4     3743.89     3984.48    113.52 o 
   4   2   4     2932.51     3095.94     88.68 o 
   5   2   4      201.53      209.51      7.59 o 
   6   2   4       96.56      101.67      4.56 o 
   7   2   4       80.80       84.44      5.84 o 
   8   2   4       77.72       90.29      7.56 o 
  -7   3   4        2.96        2.60      6.38 o 
  -6   3   4        3.09        1.65      4.72 o 
  -5   3   4       15.60        6.85      4.49 o 
  -4   3   4       78.08       66.49      3.67 o 
  -3   3   4       36.55       29.15      1.10 o 
  -2   3   4       41.63       32.72      1.26 o 
  -1   3   4      136.20      100.70      1.62 o 
   0   3   4       71.73       97.74      1.83 o 
   1   3   4      334.92      375.44      5.11 o 
   2   3   4      635.07      634.63     13.42 o 
   3   3   4      634.02      644.68     19.16 o 
   4   3   4       29.19       32.82      2.31 o 
   5   3   4       41.50       47.17      3.49 o 
   6   3   4        1.23        1.88      3.09 o 
   7   3   4       11.95        7.55      3.83 o 
   8   3   4        1.14       -1.77      4.61 o 
  -6   4   4        5.71        7.32      5.20 o 
  -5   4   4       46.24       45.82      5.90 o 
  -4   4   4       34.07       38.47      2.95 o 
  -3   4   4      588.88      582.90     10.77 o 
  -2   4   4     2124.63     2063.70     28.28 o 
  -1   4   4     4163.47     4090.80     53.20 o 
   0   4   4      281.09      238.53      3.55 o 
   1   4   4     1052.61     1158.95     18.48 o 
   2   4   4     1807.12     1816.47     33.20 o 
   3   4   4     1545.69     1562.11     43.33 o 
   4   4   4     1520.80     1505.93     43.75 o 
   5   4   4      192.01      209.19     14.41 o 
   6   4   4       48.38       56.62      9.09 o 
   7   4   4       52.31       64.71      9.45 o 
  -6   5   4       46.60       52.67      7.56 o 
  -5   5   4       35.21       40.42      7.20 o 
  -4   5   4       99.28       86.79      4.65 o 
  -3   5   4      226.44      207.77      5.38 o 
  -2   5   4       65.97       60.76      1.25 o 
  -1   5   4       41.15       29.81      1.08 o 
   0   5   4      225.38      268.52      4.01 o 
   1   5   4      410.75      451.95      6.09 o 
   2   5   4      790.44      780.79     14.54 o 
   3   5   4      759.56      780.89     18.03 o 
   4   5   4      810.19      788.06     36.02 o 
   5   5   4        8.27       11.81      3.01 o 
   6   5   4       11.00       12.28      5.20 o 
   7   5   4        0.80       -1.65      5.20 o 
  -6   6   4       33.18       25.04      6.85 o 
  -5   6   4      113.32      129.14     11.45 o 
  -4   6   4       48.67       57.93      3.86 o 
  -3   6   4       94.49       91.40      3.15 o 
  -2   6   4      818.48      800.15     14.88 o 
  -1   6   4     1356.11     1277.27     20.02 o 
   0   6   4     1289.94     1350.72     19.81 o 
   1   6   4        1.59        3.07      0.73 o 
   2   6   4     1164.78     1144.96     21.26 o 
   3   6   4      591.22      627.28     14.66 o 
   4   6   4      532.79      554.49     19.41 o 
   5   6   4        7.37       12.95      4.72 o 
   6   6   4      173.82      161.31     12.75 o 
   7   6   4      215.61      205.48     15.59 o 
  -6   7   4       12.00        7.09      5.67 o 
  -5   7   4       11.19        7.01      2.95 o 
  -4   7   4      280.78      240.59     13.93 o 
  -3   7   4      653.65      604.08     16.55 o 
  -2   7   4      636.09      636.94     13.51 o 
  -1   7   4       47.05       38.62      1.80 o 
   0   7   4      117.60      115.84      2.48 o 
   1   7   4      361.46      386.45      6.43 o 
   2   7   4      299.00      286.83      6.23 o 
   3   7   4       43.37       42.04      2.45 o 
   4   7   4        4.45        6.57      1.58 o 
   5   7   4        0.64        0.09      3.18 o 
   6   7   4        2.10        2.83      6.14 o 
   7   7   4       26.97       22.67      8.03 o 
  -5   8   4        4.01        3.32      3.28 o 
  -4   8   4        0.36       -2.61      2.61 o 
  -3   8   4        7.48        5.59      2.17 o 
  -2   8   4      656.06      633.88     15.14 o 
  -1   8   4      544.63      532.13      9.69 o 
   0   8   4      767.84      769.76     13.72 o 
   1   8   4      133.92      120.28      3.04 o 
   2   8   4      779.03      724.73     16.79 o 
   3   8   4     1488.40     1426.65     45.46 o 
   4   8   4      346.53      334.90     19.60 o 
   5   8   4       47.75       56.92      7.79 o 
   6   8   4        0.38        7.79      6.61 o 
  -5   9   4        3.20        4.26      3.41 o 
  -4   9   4       15.93       10.09      3.01 o 
  -3   9   4        4.71        3.35      2.20 o 
  -2   9   4       55.73       54.93      2.53 o 
  -1   9   4       89.10       97.75      3.57 o 
   0   9   4      242.75      244.26      5.40 o 
   1   9   4     1059.92     1078.90     22.04 o 
   2   9   4      197.26      204.41     10.27 o 
   3   9   4      319.38      329.94     19.37 o 
   4   9   4       47.32       41.10      6.85 o 
   5   9   4       24.65       22.44      7.32 o 
   6   9   4        4.89        3.78      6.38 o 
  -4  10   4       18.00       16.15      3.97 o 
  -3  10   4      201.69      191.53      6.41 o 
  -2  10   4      392.91      390.72     13.64 o 
  -1  10   4      244.90      243.57      6.97 o 
   0  10   4      231.12      223.90      5.76 o 
   1  10   4       17.40       16.10      1.83 o 
   2  10   4      276.87      261.60     10.72 o 
   3  10   4      407.25      391.59     22.44 o 
   4  10   4      279.04      275.39     17.71 o 
   5  10   4       73.38       65.89      9.21 o 
  -3  11   4      164.27      157.12      6.57 o 
  -2  11   4       11.19       13.87      2.34 o 
  -1  11   4        2.71        1.65      2.35 o 
   0  11   4       20.66       20.65      2.49 o 
   1  11   4      238.55      245.98      6.67 o 
   2  11   4      177.33      172.10      8.27 o 
   3  11   4      144.21      139.35     12.28 o 
   4  11   4        1.68        3.78      6.85 o 
   5  11   4       31.97       22.91      8.74 o 
  -2  12   4       41.26       49.51      3.30 o 
  -1  12   4        2.14        0.44      2.44 o 
   0  12   4        0.28       -0.86      2.27 o 
   1  12   4        3.12        2.35      2.30 o 
   2  12   4      106.77      106.41      6.52 o 
   3  12   4      190.28      185.87     14.64 o 
   4  12   4      193.38      191.78     15.35 o 
  -1  13   4       58.09       54.72      3.75 o 
   0  13   4       47.75       49.38      3.50 o 
   1  13   4      157.65      168.89      6.96 o 
   2  13   4       92.76       85.20      6.35 o 
  -2 -12   5      172.39      200.40     23.74 o 
  -1 -12   5      106.99      117.57      9.57 o 
   0 -12   5        0.35        0.21      2.54 o 
   1 -12   5       66.86       66.30      3.98 o 
   2 -12   5      161.99      169.76      7.24 o 
  -3 -11   5       27.46       28.82      4.20 o 
  -2 -11   5       74.65       83.78      6.31 o 
  -1 -11   5      143.13      155.23     10.04 o 
   0 -11   5      146.96      156.67      8.09 o 
   1 -11   5       12.97       15.59      2.16 o 
   2 -11   5        6.35        7.09      3.73 o 
   3 -11   5       33.61       31.03      5.02 o 
  -4 -10   5       24.05       29.99      7.09 o 
  -3 -10   5      219.93      225.76      9.84 o 
  -2 -10   5      480.46      489.72     24.86 o 
  -1 -10   5      131.84      138.73      8.05 o 
   0 -10   5       23.29       22.87      2.32 o 
   1 -10   5      506.58      504.56     11.57 o 
   2 -10   5      485.20      453.25     13.85 o 
   3 -10   5      198.83      200.38     11.57 o 
   4 -10   5       17.57       18.82      4.28 o 
  -5  -9   5       11.99       15.59      6.85 o 
  -4  -9   5        3.69        3.31      5.67 o 
  -3  -9   5       88.80       85.36      8.27 o 
  -2  -9   5      573.12      599.41     17.08 o 
  -1  -9   5      211.87      222.78      5.72 o 
   0  -9   5       86.31       94.76      3.59 o 
   1  -9   5       35.28       25.12      3.44 o 
   2  -9   5      103.99       93.25      6.00 o 
   3  -9   5      128.72      129.20      7.29 o 
   4  -9   5      212.88      221.50     10.30 o 
   5  -9   5      101.01       86.21      8.27 o 
  -5  -8   5        7.78       21.02      6.61 o 
  -4  -8   5      188.35      192.25     12.99 o 
  -3  -8   5      104.57      103.92      5.24 o 
  -2  -8   5       56.65       59.65      4.33 o 
  -1  -8   5      114.11      124.96      3.29 o 
   0  -8   5       45.63       49.42      1.62 o 
   1  -8   5      209.69      216.16      5.86 o 
   2  -8   5      663.29      657.23     16.06 o 
   3  -8   5      603.13      582.27     20.92 o 
   4  -8   5        5.93        7.33      3.43 o 
   5  -8   5       28.76       35.41      4.72 o 
  -6  -7   5        5.50        5.01      4.67 o 
  -5  -7   5        1.19       -3.42      3.42 o 
  -4  -7   5        1.33       -2.99      3.46 o 
  -3  -7   5      206.65      201.84      7.52 o 
  -2  -7   5      355.61      356.95      8.46 o 
  -1  -7   5       17.42       21.04      1.22 o 
   0  -7   5       72.10       76.40      1.85 o 
   1  -7   5        2.95        2.88      0.93 o 
   2  -7   5      247.85      256.34      7.78 o 
   3  -7   5      402.00      406.94     15.30 o 
   4  -7   5      119.61      108.83     11.45 o 
   5  -7   5       56.96       61.82      5.20 o 
   6  -7   5        5.30        5.20      4.72 o 
  -6  -6   5       69.98       68.76      6.35 o 
  -5  -6   5        1.72        3.98      3.05 o 
  -4  -6   5      164.19      176.81      9.02 o 
  -3  -6   5      421.82      397.97     12.62 o 
  -2  -6   5      841.70      832.66     17.89 o 
  -1  -6   5     1014.16      986.02     14.85 o 
   0  -6   5      276.46      292.94      4.78 o 
   1  -6   5     1274.86     1214.03     17.22 o 
   2  -6   5     1298.99     1322.85     24.14 o 
   3  -6   5     2158.99     2132.48     55.13 o 
   4  -6   5      129.00      121.92      4.61 o 
   5  -6   5       74.41       89.27      7.20 o 
   6  -6   5       41.51       57.67      5.33 o 
  -6  -5   5        2.53        3.33      3.43 o 
  -5  -5   5        3.28        3.21      2.88 o 
  -4  -5   5       24.09       16.80      2.73 o 
  -3  -5   5      309.80      307.31      9.61 o 
  -2  -5   5      739.86      738.06     11.28 o 
  -1  -5   5      777.79      821.12     11.73 o 
   0  -5   5       93.41      115.00      1.95 o 
   1  -5   5      354.88      340.70      4.60 o 
   2  -5   5       58.11       56.41      1.45 o 
   3  -5   5      201.69      212.02      5.46 o 
   4  -5   5        5.87        7.93      1.55 o 
   5  -5   5       42.36       39.02      3.97 o 
   6  -5   5        1.59        0.39      3.40 o 
   7  -5   5        4.75       10.16      4.96 o 
  -6  -4   5       10.95       14.75      3.62 o 
  -5  -4   5       53.57       52.47      4.06 o 
  -4  -4   5     1336.63     1252.90     36.13 o 
  -3  -4   5     2419.05     2292.51     43.10 o 
  -2  -4   5      645.25      593.45      9.09 o 
  -1  -4   5      111.67      110.68      1.96 o 
   0  -4   5      380.16      367.50      5.17 o 
   1  -4   5      547.77      527.02      6.88 o 
   2  -4   5     1242.90     1240.46     21.10 o 
   3  -4   5     1688.89     1643.16     33.10 o 
   4  -4   5      498.52      508.20     16.94 o 
   5  -4   5       31.24       34.86      3.78 o 
   6  -4   5      359.20      397.98     15.40 o 
   7  -4   5      237.59      266.03     11.79 o 
  -7  -3   5        4.13        2.13      4.72 o 
  -6  -3   5       18.66       23.41      4.24 o 
  -5  -3   5        1.85       -0.27      2.53 o 
  -4  -3   5       73.71       64.25      3.85 o 
  -3  -3   5      183.64      185.23      3.81 o 
  -2  -3   5      509.29      499.61      7.84 o 
  -1  -3   5      151.43      162.73      2.48 o 
   0  -3   5      171.37      186.26      2.77 o 
   1  -3   5      234.69      231.11      3.12 o 
   2  -3   5     3456.96     3576.97     60.14 o 
   3  -3   5      537.39      572.82     14.75 o 
   4  -3   5      260.89      294.51     11.52 o 
   5  -3   5      105.63      109.35     10.16 o 
   6  -3   5        1.17       -1.14      2.97 o 
   7  -3   5        9.55       10.68      4.61 o 
  -7  -2   5      152.65      179.89     10.75 o 
  -6  -2   5      104.24      122.24      7.60 o 
  -5  -2   5        1.86        1.54      2.63 o 
  -4  -2   5      210.57      211.08      7.76 o 
  -3  -2   5      355.01      347.45      6.46 o 
  -2  -2   5      789.18      689.80     10.11 o 
  -1  -2   5      236.36      212.50      3.03 o 
   0  -2   5     2167.50     2369.13     31.76 o 
   1  -2   5     3326.65     3239.14     45.30 o 
   2  -2   5     3096.42     3123.39     56.45 o 
   3  -2   5     1699.45     1841.81     64.02 o 
   4  -2   5       30.84       39.79      4.13 o 
   5  -2   5      188.85      228.36      9.87 o 
   6  -2   5       81.26      107.70     11.34 o 
   7  -2   5      292.48      320.29     34.72 o 
  -7  -1   5        8.06       11.57      7.09 o 
  -6  -1   5        1.92        3.78      3.51 o 
  -5  -1   5       51.12       51.54      3.79 o 
  -4  -1   5      254.42      248.22      8.62 o 
  -3  -1   5       70.97       63.41      2.67 o 
  -2  -1   5      374.73      362.80      5.17 o 
  -1  -1   5      281.60      304.77      4.18 o 
   0  -1   5        3.16        3.50      0.41 o 
   1  -1   5      775.64      805.91     11.41 o 
   2  -1   5     2091.97     2211.92     45.03 o 
   3  -1   5      516.54      534.86     15.30 o 
   4  -1   5       67.23       61.30      4.65 o 
   5  -1   5       80.76       87.04      4.01 o 
   6  -1   5       14.60       17.14      2.45 o 
   7  -1   5        7.86        9.04      4.47 o 
  -7   0   5       22.02       24.09      7.79 o 
  -6   0   5        0.67        3.07      4.96 o 
  -5   0   5       21.11       17.53      3.34 o 
  -4   0   5      457.49      445.17     23.85 o 
  -3   0   5     1820.76     1857.33     31.91 o 
  -2   0   5     3154.02     3137.78     42.34 o 
  -1   0   5     1848.81     2053.70     27.79 o 
   0   0   5       88.12       97.77      2.51 o 
   1   0   5     3543.11     3266.54     60.31 o 
   2   0   5     1941.73     1983.32     56.73 o 
   3   0   5      724.06      744.96     21.98 o 
   4   0   5       23.48       28.07      2.49 o 
   5   0   5      264.93      267.72      9.75 o 
   6   0   5      468.82      475.02     13.01 o 
   7   0   5      634.58      760.84     30.72 o 
   8   0   5       84.22      105.34     12.05 o 
  -7   1   5        2.14       -1.65      6.85 o 
  -6   1   5        0.03        4.96      5.43 o 
  -5   1   5        0.48       -1.18      4.49 o 
  -4   1   5      107.06      103.55      6.15 o 
  -3   1   5       57.86       50.28      1.42 o 
  -2   1   5        5.76        6.81      0.46 o 
  -1   1   5     1287.74     1427.72     19.40 o 
   0   1   5      698.34      781.88     10.72 o 
   1   1   5      215.41      218.03      3.51 o 
   2   1   5      175.24      181.62      5.97 o 
   3   1   5      465.26      479.93     14.49 o 
   4   1   5       69.99       78.19      3.70 o 
   5   1   5        2.16        2.64      1.61 o 
   6   1   5       10.24       11.73      2.20 o 
   7   1   5       10.56        9.24      2.70 o 
  -7   2   5      211.75      228.62     16.06 o 
  -6   2   5        5.63       25.74      6.85 o 
  -5   2   5      293.54      273.26     16.53 o 
  -4   2   5     1417.44     1363.70     64.95 o 
  -3   2   5     2360.62     2407.20     40.50 o 
  -2   2   5      962.69      866.48     12.27 o 
  -1   2   5        6.74        5.71      0.69 o 
   0   2   5       97.25      120.98      1.89 o 
   1   2   5     1908.40     1860.41     26.82 o 
   2   2   5     1848.83     1930.52     55.47 o 
   3   2   5     1694.08     1719.94     49.54 o 
   4   2   5      286.01      300.34      9.76 o 
   5   2   5      224.42      213.78      7.68 o 
   6   2   5      517.25      532.65     14.38 o 
   7   2   5       88.36       96.69      6.17 o 
  -6   3   5        0.20       -3.31      4.72 o 
  -5   3   5        3.57        4.96      4.25 o 
  -4   3   5       27.62       23.38      3.07 o 
  -3   3   5       16.38       19.84      1.85 o 
  -2   3   5      544.30      530.99      6.93 o 
  -1   3   5        3.90        4.42      0.42 o 
   0   3   5     1298.71     1398.67     19.04 o 
   1   3   5     2717.80     2903.13     37.92 o 
   2   3   5     1703.73     1785.60     30.93 o 
   3   3   5      398.86      433.34     13.23 o 
   4   3   5       13.61       10.31      1.76 o 
   5   3   5       42.85       42.40      3.59 o 
   6   3   5       28.09       38.84      4.24 o 
   7   3   5       11.89       12.63      3.92 o 
   8   3   5       13.02       12.99      6.38 o 
  -6   4   5        0.36        2.13      5.20 o 
  -5   4   5       13.68       11.34      4.72 o 
  -4   4   5      167.51      159.74      6.58 o 
  -3   4   5     1346.14     1300.36     25.73 o 
  -2   4   5      798.13      734.21     10.30 o 
  -1   4   5       99.47      116.14      2.36 o 
   0   4   5      267.58      294.48      4.45 o 
   1   4   5     5858.96     5338.79     72.53 o 
   2   4   5     3519.24     3550.17     61.32 o 
   3   4   5      477.43      486.11     22.19 o 
   4   4   5       48.88       48.62      2.91 o 
   5   4   5      127.96      134.31      7.06 o 
   6   4   5      184.46      183.35      9.09 o 
   7   4   5       99.62      110.73     12.28 o 
  -6   5   5       11.21        9.45      5.67 o 
  -5   5   5      178.70      145.01     11.34 o 
  -4   5   5       90.42       84.02      8.62 o 
  -3   5   5        4.08        4.41      1.21 o 
  -2   5   5      102.89       99.35      1.97 o 
  -1   5   5        7.58        7.01      0.66 o 
   0   5   5      978.90     1004.62     15.84 o 
   1   5   5       59.95       51.54      1.15 o 
   2   5   5      271.44      275.04      5.46 o 
   3   5   5      185.69      193.77      4.33 o 
   4   5   5      517.33      493.49     18.59 o 
   5   5   5      189.36      178.16      8.50 o 
   6   5   5       49.08       45.33      4.76 o 
   7   5   5       17.28       17.00      6.38 o 
  -6   6   5       66.02       64.00      8.50 o 
  -5   6   5        3.72        7.79      4.96 o 
  -4   6   5      203.30      179.61     15.59 o 
  -3   6   5      849.14      810.16     21.61 o 
  -2   6   5       22.79       20.42      1.37 o 
  -1   6   5       23.53       27.15      1.27 o 
   0   6   5      392.75      458.33      8.07 o 
   1   6   5     1213.13     1165.67     16.02 o 
   2   6   5      710.19      688.18     13.03 o 
   3   6   5     1392.36     1343.77     30.73 o 
   4   6   5      788.83      764.22     24.84 o 
   5   6   5      226.81      240.75     10.86 o 
   6   6   5      672.06      625.64     32.83 o 
   7   6   5      143.45      147.14     12.99 o 
  -5   7   5      117.64      108.41      9.68 o 
  -4   7   5       69.70       68.90      4.47 o 
  -3   7   5       28.42       24.60      2.42 o 
  -2   7   5      109.95      102.84      3.63 o 
  -1   7   5       25.70       22.58      1.52 o 
   0   7   5      263.13      276.82      6.00 o 
   1   7   5      319.16      315.48      5.88 o 
   2   7   5      473.22      457.32      9.56 o 
   3   7   5        7.57       10.03      1.57 o 
   4   7   5       93.90       85.23      3.78 o 
   5   7   5       51.11       47.73      4.81 o 
   6   7   5       43.38       52.67      7.79 o 
   7   7   5        1.00        6.14      7.32 o 
  -5   8   5        8.65       11.59      5.08 o 
  -4   8   5      123.10      110.59     12.87 o 
  -3   8   5     1089.36     1088.36     30.50 o 
  -2   8   5      464.35      496.22     12.21 o 
  -1   8   5        7.80        7.72      1.26 o 
   0   8   5      223.04      238.83      5.12 o 
   1   8   5      965.35      975.55     18.40 o 
   2   8   5      687.32      661.64     15.36 o 
   3   8   5        2.60        2.05      1.74 o 
   4   8   5        5.66        8.84      4.84 o 
   5   8   5       91.15       84.92     12.52 o 
   6   8   5       83.20       82.43      9.45 o 
  -4   9   5       29.23       33.88      4.14 o 
  -3   9   5       18.92       24.01      2.87 o 
  -2   9   5       45.13       55.46      3.25 o 
  -1   9   5       50.04       49.46      2.65 o 
   0   9   5      316.67      324.96      6.78 o 
   1   9   5      134.94      131.82      3.80 o 
   2   9   5      245.96      226.02      9.92 o 
   3   9   5        2.97        3.07      4.72 o 
   4   9   5       77.46       79.59      8.97 o 
   5   9   5      114.99      104.39     10.39 o 
   6   9   5       36.57       46.29      8.50 o 
  -4  10   5        1.35        0.23      3.35 o 
  -3  10   5       22.36       30.54      4.53 o 
  -2  10   5      184.27      189.91      5.98 o 
  -1  10   5        1.69       -0.29      1.98 o 
   0  10   5      506.25      480.51     10.62 o 
   1  10   5     1033.52      979.05     35.15 o 
   2  10   5      572.46      516.42     18.93 o 
   3  10   5      116.99      109.12      9.92 o 
   4  10   5        8.07        0.71      5.67 o 
   5  10   5       13.91       17.24      8.03 o 
  -3  11   5        3.50        3.66      2.93 o 
  -2  11   5      208.00      184.97      6.04 o 
  -1  11   5      233.89      229.89      6.94 o 
   0  11   5      105.49      103.06      5.05 o 
   1  11   5       54.15       52.07      3.56 o 
   2  11   5        9.17       11.43      3.32 o 
   3  11   5        0.17        5.67      5.90 o 
   4  11   5       46.15       51.25      8.97 o 
   5  11   5      180.40      152.10     13.93 o 
  -2  12   5       46.45       57.90      3.52 o 
  -1  12   5        0.76       -2.40      2.40 o 
   0  12   5        7.43        9.70      2.59 o 
   1  12   5      172.37      187.26      7.18 o 
   2  12   5      287.17      285.69     15.94 o 
   3  12   5      170.98      165.09     13.70 o 
   4  12   5        0.72        3.31      7.79 o 
   0  13   5       86.77       86.15      5.18 o 
   1  13   5       98.14      104.51      5.48 o 
   2  13   5       16.67       22.49      3.47 o 
  -1 -12   6       11.89        7.57      3.25 o 
   0 -12   6      177.05      187.38     19.13 o 
   1 -12   6      141.84      146.44      6.04 o 
  -3 -11   6      157.20      149.50     10.63 o 
  -2 -11   6      149.70      163.50     22.67 o 
  -1 -11   6      184.34      212.15     10.16 o 
   0 -11   6        2.09        0.45      2.23 o 
   1 -11   6      147.64      158.04      6.80 o 
   2 -11   6      154.01      145.06      6.52 o 
   3 -11   6       43.80       47.94      6.38 o 
  -4 -10   6       87.97       89.28      9.45 o 
  -3 -10   6       24.68       22.15      3.69 o 
  -2 -10   6       18.60       23.14      3.56 o 
  -1 -10   6      268.79      267.47      9.40 o 
   0 -10   6      441.64      427.84     13.29 o 
   1 -10   6      102.40       98.17      4.15 o 
   2 -10   6      156.48      149.10      6.23 o 
   3 -10   6       17.17       21.63      4.40 o 
   4 -10   6       18.47       18.19      5.43 o 
  -4  -9   6       25.71       31.18      6.85 o 
  -3  -9   6       79.81       68.98      6.85 o 
  -2  -9   6       96.57       99.96      4.23 o 
  -1  -9   6      115.20      112.47      5.10 o 
   0  -9   6       80.45       77.38      3.47 o 
   1  -9   6      477.74      456.32     13.09 o 
   2  -9   6      295.58      286.54      9.43 o 
   3  -9   6      206.35      204.74      9.74 o 
   4  -9   6       82.48       80.67      6.11 o 
   5  -9   6       39.12       47.47      7.09 o 
  -5  -8   6       28.74       24.77      4.91 o 
  -4  -8   6      277.70      305.28     13.90 o 
  -3  -8   6      238.64      233.21     10.32 o 
  -2  -8   6        2.72        4.34      1.89 o 
  -1  -8   6      570.40      567.64     11.03 o 
   0  -8   6     1096.23     1146.27     26.81 o 
   1  -8   6      727.75      769.32     24.07 o 
   2  -8   6      260.64      256.48     11.97 o 
   3  -8   6        0.69        0.51      2.82 o 
   4  -8   6        9.11       13.46      3.83 o 
   5  -8   6       71.23       78.57      6.20 o 
  -5  -7   6        2.05       -1.18      3.51 o 
  -4  -7   6       53.51       60.07      5.62 o 
  -3  -7   6       46.21       47.59      3.43 o 
  -2  -7   6        4.62        5.45      1.40 o 
  -1  -7   6        1.91        2.11      1.00 o 
   0  -7   6        9.92       11.23      0.99 o 
   1  -7   6      435.37      438.88      9.71 o 
   2  -7   6      328.53      344.09      8.81 o 
   3  -7   6       21.15       24.10      3.36 o 
   4  -7   6        0.38       -1.23      2.79 o 
   5  -7   6       79.67       83.33      6.16 o 
   6  -7   6       65.18       60.46      7.09 o 
  -6  -6   6      124.97      128.10     10.04 o 
  -5  -6   6      181.69      191.01      8.22 o 
  -4  -6   6      293.30      272.76      9.82 o 
  -3  -6   6      608.58      589.33     24.09 o 
  -2  -6   6      638.80      612.76     16.46 o 
  -1  -6   6      151.57      155.31      2.97 o 
   0  -6   6     1246.66     1277.62     19.15 o 
   1  -6   6     1347.83     1347.24     25.10 o 
   2  -6   6      394.34      372.56      8.14 o 
   3  -6   6      224.55      239.39      7.72 o 
   4  -6   6     1009.36     1014.72     34.47 o 
   5  -6   6      209.49      210.97      9.61 o 
   6  -6   6       68.77       76.86      6.20 o 
  -6  -5   6        7.66        7.66      3.94 o 
  -5  -5   6       23.65       30.23      3.92 o 
  -4  -5   6       10.14       11.94      2.98 o 
  -3  -5   6        5.12        5.15      1.39 o 
  -2  -5   6       38.98       39.53      1.60 o 
  -1  -5   6       14.33       15.93      0.85 o 
   0  -5   6       78.48       83.92      1.80 o 
   1  -5   6      548.23      561.00      7.40 o 
   2  -5   6      912.03      981.95     16.63 o 
   3  -5   6      870.05      916.47     24.30 o 
   4  -5   6        7.81        7.37      1.55 o 
   5  -5   6       47.23       60.10      4.93 o 
   6  -5   6        5.05        9.16      3.49 o 
   7  -5   6        2.56        8.97      5.20 o 
  -6  -4   6       33.70       35.85      4.53 o 
  -5  -4   6      294.33      260.31      9.92 o 
  -4  -4   6      754.60      646.64     19.76 o 
  -3  -4   6      106.41       86.75      3.08 o 
  -2  -4   6       93.84       90.96      2.33 o 
  -1  -4   6      619.55      644.28      9.84 o 
   0  -4   6     2694.06     2725.28     36.15 o 
   1  -4   6     2211.00     2174.12     27.70 o 
   2  -4   6      166.77      153.31      3.25 o 
   3  -4   6       97.55      100.89      3.45 o 
   4  -4   6      135.50      153.27      4.78 o 
   5  -4   6      458.05      468.34     29.05 o 
   6  -4   6      243.70      263.89     11.58 o 
   7  -4   6       20.70       18.89      4.96 o 
  -6  -3   6        2.82        0.46      3.53 o 
  -5  -3   6       10.06       11.25      2.93 o 
  -4  -3   6       79.04       71.53      4.18 o 
  -3  -3   6      337.90      326.65      7.68 o 
  -2  -3   6        0.05        1.62      0.54 o 
  -1  -3   6      386.33      400.75      5.79 o 
   0  -3   6      149.83      145.10      2.30 o 
   1  -3   6      547.19      550.16      7.18 o 
   2  -3   6      264.23      280.21      5.47 o 
   3  -3   6       90.00       92.38      2.44 o 
   4  -3   6       70.69       74.95      4.37 o 
   5  -3   6       26.80       35.43      6.85 o 
   6  -3   6      352.02      389.93     25.51 o 
   7  -3   6       22.93       21.90      4.58 o 
  -6  -2   6       19.78       24.39      4.68 o 
  -5  -2   6      175.47      174.99      8.12 o 
  -4  -2   6      782.15      754.66     22.47 o 
  -3  -2   6      849.51      813.84     14.39 o 
  -2  -2   6        8.58       13.73      0.74 o 
  -1  -2   6      370.75      369.48      5.09 o 
   0  -2   6     3851.36     3658.87     46.65 o 
   1  -2   6     4617.78     4550.54     82.35 o 
   2  -2   6      960.92      998.44     18.31 o 
   3  -2   6       95.04      113.15      2.92 o 
   4  -2   6     1765.00     1743.24     94.00 o 
   5  -2   6      904.50      836.31     47.24 o 
   6  -2   6      113.07      120.69     11.57 o 
   7  -2   6       17.02       13.24      5.14 o 
  -6  -1   6        3.25       -1.65      5.67 o 
  -5  -1   6       22.75       24.68      3.36 o 
  -4  -1   6      170.67      163.34      6.46 o 
  -3  -1   6       15.00       15.81      1.00 o 
  -2  -1   6       12.44       17.99      0.61 o 
  -1  -1   6     1769.54     1876.44     24.39 o 
   0  -1   6     1485.61     1540.84     20.97 o 
   1  -1   6      678.65      663.97      9.64 o 
   2  -1   6      428.84      447.56      8.28 o 
   3  -1   6      127.05      113.83      3.83 o 
   4  -1   6        6.61        6.04      1.48 o 
   5  -1   6       12.94       12.00      2.40 o 
   6  -1   6       51.39       52.80      5.59 o 
   7  -1   6        0.98       -0.20      4.42 o 
  -6   0   6       37.38       51.72      7.56 o 
  -5   0   6      247.46      249.83     27.87 o 
  -4   0   6      677.98      653.83     24.61 o 
  -3   0   6      223.71      203.38      4.38 o 
  -2   0   6        0.17        5.13      1.10 o 
  -1   0   6       89.57       77.62      1.44 o 
   0   0   6     4706.74     4710.95     63.52 o 
   1   0   6     1798.76     1885.89     24.71 o 
   2   0   6      279.84      261.96      4.41 o 
   3   0   6       36.59       38.99      2.26 o 
   4   0   6     1274.16     1305.21     32.26 o 
   5   0   6     1544.43     1608.78     39.81 o 
   6   0   6      443.61      471.83     19.96 o 
   7   0   6       75.00       74.75      6.76 o 
  -6   1   6       19.61       13.70      6.61 o 
  -5   1   6       40.50       29.76      5.67 o 
  -4   1   6        8.70        8.15      4.49 o 
  -3   1   6       10.16        7.57      0.94 o 
  -2   1   6       15.20       24.75      0.99 o 
  -1   1   6       69.10       54.96      1.14 o 
   0   1   6       30.48       24.86      0.67 o 
   1   1   6      515.51      510.20      7.11 o 
   2   1   6     1477.40     1646.32     26.36 o 
   3   1   6       78.20       72.17      3.64 o 
   4   1   6       70.88       73.10      3.67 o 
   5   1   6       59.90       68.41      3.16 o 
   6   1   6       73.83       79.09      3.89 o 
   7   1   6       22.59       35.19      6.85 o 
  -6   2   6       12.26       11.57      6.38 o 
  -5   2   6      149.38      151.86     11.10 o 
  -4   2   6     1381.41     1328.75     63.53 o 
  -3   2   6      664.15      662.62     11.54 o 
  -2   2   6      105.35      108.14      1.79 o 
  -1   2   6     1426.37     1470.53     20.02 o 
   0   2   6     5263.83     5084.66     68.49 o 
   1   2   6     1108.06     1054.49     14.50 o 
   2   2   6       97.00       77.15      1.65 o 
   3   2   6       46.31       61.62      3.08 o 
   4   2   6      489.98      481.24     14.82 o 
   5   2   6     1197.68     1179.92     34.87 o 
   6   2   6       60.86       66.28      3.50 o 
   7   2   6       12.69       19.17      4.26 o 
  -6   3   6       46.17       55.97      7.56 o 
  -5   3   6       78.25       86.91      8.03 o 
  -4   3   6        7.80        8.03      4.25 o 
  -3   3   6       28.76       26.92      1.34 o 
  -2   3   6       95.19       90.63      1.61 o 
  -1   3   6      496.80      492.91      7.69 o 
   0   3   6      143.09      131.91      2.12 o 
   1   3   6      244.71      214.82      3.27 o 
   2   3   6        4.45        6.89      1.81 o 
   3   3   6      434.96      435.35     13.45 o 
   4   3   6      153.44      161.42      5.93 o 
   5   3   6      479.73      471.23     14.92 o 
   6   3   6      142.49      153.00      8.10 o 
   7   3   6        0.38        2.59      3.10 o 
  -6   4   6       26.59       22.67      6.14 o 
  -5   4   6       17.65       17.24      5.20 o 
  -4   4   6      154.62      138.40      9.68 o 
  -3   4   6       73.69       80.31      2.90 o 
  -2   4   6       10.43        6.44      0.63 o 
  -1   4   6      775.98      780.25     11.90 o 
   0   4   6     4699.13     4755.33     67.62 o 
   1   4   6     7496.22     7046.26    117.81 o 
   2   4   6     1051.84     1116.13     18.58 o 
   3   4   6      129.68      131.04      4.26 o 
   4   4   6      342.31      364.56     14.22 o 
   5   4   6      230.23      245.38     14.17 o 
   6   4   6       55.08       60.28      5.90 o 
   7   4   6       15.32       15.82      5.67 o 
  -6   5   6        1.37        4.02      6.38 o 
  -5   5   6       10.24       13.70      5.67 o 
  -4   5   6       15.79       14.02      2.61 o 
  -3   5   6       51.71       46.22      3.66 o 
  -2   5   6      525.35      521.60      9.98 o 
  -1   5   6     1657.95     1703.74     26.53 o 
   0   5   6       38.20       30.81      1.02 o 
   1   5   6       94.26      105.45      1.79 o 
   2   5   6       36.67       39.95      1.34 o 
   3   5   6      120.61      121.06      3.41 o 
   4   5   6      184.07      180.16      5.82 o 
   5   5   6       26.99       27.77      3.90 o 
   6   5   6       40.33       34.79      4.67 o 
   7   5   6        4.86        5.43      5.67 o 
  -5   6   6       46.94       44.17      7.09 o 
  -4   6   6       31.14       31.19      3.57 o 
  -3   6   6      100.85      107.66      5.33 o 
  -2   6   6       16.10       18.93      1.46 o 
  -1   6   6      580.32      599.89     10.51 o 
   0   6   6     1452.32     1465.77     26.86 o 
   1   6   6     1226.77     1204.42     17.75 o 
   2   6   6      114.39      102.88      2.55 o 
   3   6   6      116.00      131.45      3.80 o 
   4   6   6     1388.52     1364.65     31.16 o 
   5   6   6      989.30      975.40     53.73 o 
   6   6   6      432.70      472.04     34.13 o 
   7   6   6       90.69       95.65     10.39 o 
  -5   7   6       64.88       69.91      7.79 o 
  -4   7   6       50.43       54.01      5.55 o 
  -3   7   6       12.08        6.38      2.07 o 
  -2   7   6        5.56        6.11      1.53 o 
  -1   7   6       51.74       54.34      1.86 o 
   0   7   6      303.22      327.53      6.62 o 
   1   7   6        4.80        5.32      0.86 o 
   2   7   6      243.67      229.24      5.44 o 
   3   7   6       89.10       90.36      3.86 o 
   4   7   6      282.05      286.18      9.56 o 
   5   7   6       39.50       37.87      4.51 o 
   6   7   6        2.55        3.78      5.43 o 
   7   7   6        5.93        4.02      6.38 o 
  -5   8   6       51.55       46.53      7.79 o 
  -4   8   6      104.28      124.09      6.70 o 
  -3   8   6       18.36       24.08      3.45 o 
  -2   8   6      253.99      245.51      7.30 o 
  -1   8   6      233.17      228.93      5.84 o 
   0   8   6      422.17      423.73      9.24 o 
   1   8   6     1187.33     1118.11     30.17 o 
   2   8   6      167.66      150.62      4.35 o 
   3   8   6       96.29       92.35      8.50 o 
   4   8   6      435.55      417.41     16.69 o 
   5   8   6      359.35      328.50     14.28 o 
   6   8   6       44.17       59.52      8.50 o 
  -4   9   6       12.13        6.32      3.86 o 
  -3   9   6       66.23       59.35      4.21 o 
  -2   9   6      283.00      281.88      7.80 o 
  -1   9   6      473.93      452.80     15.68 o 
   0   9   6      398.63      414.70      9.91 o 
   1   9   6        3.05        5.19      2.52 o 
   2   9   6       66.12       59.67      8.15 o 
   3   9   6      109.90      110.53     10.16 o 
   4   9   6       88.32       85.26      8.97 o 
   5   9   6        4.10        5.20      7.09 o 
   6   9   6       13.61        7.09      6.85 o 
  -4  10   6       26.70       31.96      4.57 o 
  -3  10   6      141.80      159.17      7.69 o 
  -2  10   6        2.97        1.98      2.14 o 
  -1  10   6       69.90       75.35      3.53 o 
   0  10   6      105.50      124.02      3.93 o 
   1  10   6      212.04      214.37     12.12 o 
   2  10   6       95.42       88.35     10.27 o 
   3  10   6        9.39        6.85      6.38 o 
   4  10   6       44.06       48.89      8.50 o 
   5  10   6      193.91      181.62     15.12 o 
  -3  11   6      102.17       91.65      5.15 o 
  -2  11   6      125.02      128.04      7.57 o 
  -1  11   6      244.39      247.90      7.41 o 
   0  11   6      234.27      229.57      8.10 o 
   1  11   6       28.77       32.82      4.51 o 
   2  11   6       93.82       91.62      4.79 o 
   3  11   6      245.89      243.27     17.24 o 
   4  11   6      143.26      139.35     12.75 o 
   5  11   6        2.65       -0.24      8.03 o 
  -2  12   6        4.56        4.41      2.65 o 
  -1  12   6       82.52       89.95      4.60 o 
   0  12   6      205.87      207.40     15.54 o 
   1  12   6      120.97      133.01     12.65 o 
   2  12   6        2.76        2.42      2.83 o 
   3  12   6       78.68       91.87     11.10 o 
   4  12   6      100.75       95.42     11.57 o 
   0  13   6       21.02       26.13      3.86 o 
   1  13   6        0.33        2.94      4.70 o 
   2  13   6        8.06        5.85      3.32 o 
  -2 -11   7        1.87        2.72      3.09 o 
  -1 -11   7       37.78       30.48      3.75 o 
   0 -11   7       94.39       89.74      5.11 o 
   1 -11   7      175.75      187.29      5.48 o 
   2 -11   7       73.01       76.06      4.69 o 
  -3 -10   7       16.30       13.93      4.72 o 
  -2 -10   7       54.61       66.78      5.43 o 
  -1 -10   7      192.05      192.66     11.28 o 
   0 -10   7      322.38      341.52      9.85 o 
   1 -10   7      190.29      188.91      6.07 o 
   2 -10   7        0.03        4.27      2.63 o 
   3 -10   7      151.69      150.53     11.22 o 
   4 -10   7      140.68      144.54     10.86 o 
  -4  -9   7        6.35        6.38      5.67 o 
  -3  -9   7        6.31        2.37      2.94 o 
  -2  -9   7       65.37       70.93      4.14 o 
  -1  -9   7      207.77      208.54      9.68 o 
   0  -9   7      250.04      251.99     11.35 o 
   1  -9   7      150.87      153.53      6.89 o 
   2  -9   7       81.66       78.20      4.40 o 
   3  -9   7        6.80        8.93      3.58 o 
   4  -9   7       33.15       20.90      4.50 o 
  -4  -8   7       65.08       67.63      4.98 o 
  -3  -8   7        8.05       10.96      3.47 o 
  -2  -8   7      141.23      129.44      4.91 o 
  -1  -8   7      387.23      369.21      9.77 o 
   0  -8   7      517.71      520.21     11.42 o 
   1  -8   7        2.42        3.69      1.73 o 
   2  -8   7      102.49       85.58      4.66 o 
   3  -8   7      432.36      404.78     15.63 o 
   4  -8   7      892.37      868.20     32.24 o 
   5  -8   7      302.60      265.23     14.88 o 
  -5  -7   7        2.04       -1.36      3.24 o 
  -4  -7   7       58.72       48.21      4.40 o 
  -3  -7   7       40.31       37.80      3.32 o 
  -2  -7   7      304.55      297.91      8.92 o 
  -1  -7   7      424.62      419.44      8.65 o 
   0  -7   7      633.04      661.65     13.31 o 
   1  -7   7      236.23      260.78      8.02 o 
   2  -7   7        3.39        2.29      1.91 o 
   3  -7   7       17.18       16.20      3.22 o 
   4  -7   7       86.21       76.97      5.79 o 
   5  -7   7       90.49      106.39      6.90 o 
   6  -7   7       56.92       48.18      7.09 o 
  -5  -6   7      164.09      154.44      7.45 o 
  -4  -6   7        1.91       -0.02      2.91 o 
  -3  -6   7      251.29      253.07      7.71 o 
  -2  -6   7      412.50      425.99      9.82 o 
  -1  -6   7      422.91      423.38      8.63 o 
   0  -6   7      380.82      371.53      6.34 o 
   1  -6   7       63.49       59.88      2.02 o 
   2  -6   7        0.90        2.27      1.12 o 
   3  -6   7      808.21      764.08     28.11 o 
   4  -6   7      642.12      627.14     22.33 o 
   5  -6   7      119.67      126.98      7.42 o 
   6  -6   7        3.97        2.60      4.49 o 
  -6  -5   7       11.98       13.10      4.13 o 
  -5  -5   7       11.55       13.04      3.71 o 
  -4  -5   7       11.24        9.51      3.04 o 
  -3  -5   7      148.56      137.35      5.18 o 
  -2  -5   7        7.26        5.90      1.44 o 
  -1  -5   7      110.78      119.96      2.39 o 
   0  -5   7      396.17      428.23      6.77 o 
   1  -5   7      532.07      558.92      9.90 o 
   2  -5   7        4.65        4.71      1.04 o 
   3  -5   7      662.50      641.26     22.45 o 
   4  -5   7      316.15      326.58     12.23 o 
   5  -5   7      182.56      188.55      8.87 o 
   6  -5   7       17.26       10.89      4.04 o 
  -6  -4   7       82.84       89.63     10.66 o 
  -5  -4   7      293.47      283.77     10.48 o 
  -4  -4   7      123.97       99.17      6.06 o 
  -3  -4   7       17.48       20.18      2.39 o 
  -2  -4   7      301.09      300.47      6.48 o 
  -1  -4   7     3272.06     3237.25     48.02 o 
   0  -4   7     1602.78     1560.32     22.21 o 
   1  -4   7       41.66       55.23      1.74 o 
   2  -4   7       62.44       62.60      1.81 o 
   3  -4   7      421.25      420.12     14.09 o 
   4  -4   7      599.95      584.87     20.28 o 
   5  -4   7      100.88       94.24      9.92 o 
   6  -4   7        6.55        1.31      3.43 o 
   7  -4   7        8.85       10.39      4.96 o 
  -6  -3   7        0.54        3.85      3.40 o 
  -5  -3   7        0.80       -2.41      3.02 o 
  -4  -3   7        0.79        0.04      2.59 o 
  -3  -3   7      148.70      154.60      4.39 o 
  -2  -3   7      267.32      257.13      5.10 o 
  -1  -3   7      370.24      385.02      5.94 o 
   0  -3   7      833.18      877.19     12.01 o 
   1  -3   7      516.03      522.41      7.19 o 
   2  -3   7      134.79      128.89      2.81 o 
   3  -3   7      129.47      120.09      3.93 o 
   4  -3   7       45.00       48.02      2.75 o 
   5  -3   7      102.88      123.76     11.10 o 
   6  -3   7        1.63       -1.65      5.90 o 
   7  -3   7        0.66        5.90      7.09 o 
  -6  -2   7       33.34       38.98      4.34 o 
  -5  -2   7       61.59       69.46      5.91 o 
  -4  -2   7       13.35       18.03      2.98 o 
  -3  -2   7      558.40      531.83     11.90 o 
  -2  -2   7     1553.72     1552.77     23.49 o 
  -1  -2   7     2488.82     2496.08     35.98 o 
   0  -2   7     1479.65     1491.02     20.31 o 
   1  -2   7      463.24      475.87      7.74 o 
   2  -2   7      116.69       99.23      3.04 o 
   3  -2   7     1433.76     1387.58     27.44 o 
   4  -2   7     2195.03     2142.86    115.02 o 
   5  -2   7      512.89      503.77     29.99 o 
   6  -2   7       17.64       18.89      6.38 o 
   7  -2   7       51.88       57.06      8.50 o 
  -6  -1   7        5.92        7.56      6.38 o 
  -5  -1   7        4.14        4.64      3.63 o 
  -4  -1   7       25.32       20.79      2.98 o 
  -3  -1   7        2.73        3.70      1.23 o 
  -2  -1   7      222.63      216.36      3.48 o 
  -1  -1   7       80.67       77.82      1.79 o 
   0  -1   7       95.66      127.14      2.09 o 
   1  -1   7       21.35       30.93      0.92 o 
   2  -1   7       58.31       50.27      1.27 o 
   3  -1   7       72.74       70.87      2.01 o 
   4  -1   7      275.72      261.22     16.53 o 
   5  -1   7      253.46      246.88     15.23 o 
   6  -1   7       11.04       12.52      4.34 o 
   7  -1   7        0.47       -1.44      4.67 o 
  -6   0   7      264.06      280.11     17.95 o 
  -5   0   7      113.92      113.21      7.66 o 
  -4   0   7       39.71       31.02      3.86 o 
  -3   0   7      356.42      336.69      8.81 o 
  -2   0   7      709.81      678.41     10.43 o 
  -1   0   7     1578.56     1557.13     22.35 o 
   0   0   7     1605.94     1496.84     20.41 o 
   1   0   7        0.38        0.62      0.36 o 
   2   0   7     1865.87     1905.74     30.58 o 
   3   0   7     1685.32     1783.33     51.51 o 
   4   0   7     1190.86     1226.25     30.31 o 
   5   0   7      196.45      194.00      9.85 o 
   6   0   7       27.62       29.40      4.67 o 
   7   0   7       68.47       74.45      7.08 o 
  -6   1   7       62.04       59.28      8.74 o 
  -5   1   7        9.66        3.31      4.96 o 
  -4   1   7       15.33       10.65      3.33 o 
  -3   1   7       59.83       51.11      2.40 o 
  -2   1   7      137.59      125.68      2.33 o 
  -1   1   7      905.04      916.32     13.31 o 
   0   1   7      190.51      180.87      2.79 o 
   1   1   7       23.48       22.17      0.64 o 
   2   1   7      586.28      688.18     12.16 o 
   3   1   7     1190.95     1298.52     37.73 o 
   4   1   7      361.85      375.74     11.87 o 
   5   1   7       69.84       70.35      3.39 o 
   6   1   7      141.02      143.88      8.74 o 
   7   1   7        1.90        7.56      6.85 o 
  -6   2   7       48.54       54.56      7.79 o 
  -5   2   7      157.82      147.38     11.57 o 
  -4   2   7      159.52      165.02      8.50 o 
  -3   2   7      101.38       98.49      3.57 o 
  -2   2   7     1701.01     1644.32     24.63 o 
  -1   2   7     2143.68     2107.60     30.20 o 
   0   2   7     1913.10     1891.95     27.16 o 
   1   2   7       33.06       45.00      0.97 o 
   2   2   7      182.98      173.44      3.38 o 
   3   2   7      752.80      715.87     21.37 o 
   4   2   7      814.22      773.18     23.17 o 
   5   2   7        8.28        9.62      2.13 o 
   6   2   7       83.37       82.67      5.79 o 
   7   2   7      171.53      166.03     14.17 o 
  -6   3   7        0.87        5.43      5.67 o 
  -5   3   7       22.07       16.53      5.20 o 
  -4   3   7      409.76      371.51     20.08 o 
  -3   3   7       91.90       85.09      3.23 o 
  -2   3   7      132.14      132.35      2.68 o 
  -1   3   7      552.60      557.33      8.65 o 
   0   3   7      149.88      149.86      2.72 o 
   1   3   7      197.05      209.01      2.96 o 
   2   3   7      133.82      143.60      2.72 o 
   3   3   7      627.97      643.08     13.75 o 
   4   3   7      205.74      219.65      7.76 o 
   5   3   7        3.47        0.01      2.71 o 
   6   3   7       19.21       16.94      3.57 o 
   7   3   7       10.72       10.86      6.85 o 
  -6   4   7      152.20      161.55     13.23 o 
  -5   4   7      158.07      168.87     12.05 o 
  -4   4   7        3.50        5.20      4.72 o 
  -3   4   7      787.78      773.39     20.59 o 
  -2   4   7     1342.03     1302.63     27.56 o 
  -1   4   7      139.56      131.27      2.68 o 
   0   4   7      927.99      922.96     13.47 o 
   1   4   7      260.45      258.11      4.01 o 
   2   4   7      194.72      192.37      3.56 o 
   3   4   7      929.56      911.61     20.98 o 
   4   4   7     2081.27     2072.52     71.60 o 
   5   4   7     1443.46     1452.43     51.02 o 
   6   4   7        0.07       -3.25      3.25 o 
   7   4   7       49.99       66.14      5.95 o 
  -6   5   7       17.60       12.05      7.09 o 
  -5   5   7       34.14       24.56      6.61 o 
  -4   5   7       33.73       22.20      5.43 o 
  -3   5   7        3.72        4.65      1.82 o 
  -2   5   7        7.31        8.82      1.27 o 
  -1   5   7       35.97       41.58      1.49 o 
   0   5   7       20.92       24.11      1.04 o 
   1   5   7      157.63      174.83      2.72 o 
   2   5   7      405.16      423.16      8.24 o 
   3   5   7      987.49      933.68     21.58 o 
   4   5   7        5.57        6.71      2.04 o 
   5   5   7        2.17        4.29      3.01 o 
   6   5   7        1.03        5.97      3.78 o 
   7   5   7       38.91       47.00      7.56 o 
  -5   6   7       20.16       21.49      6.14 o 
  -4   6   7      144.45      138.87     10.86 o 
  -3   6   7       94.37       81.86      3.20 o 
  -2   6   7     1833.68     1786.45     40.46 o 
  -1   6   7     1905.91     1935.72     35.31 o 
   0   6   7      496.73      449.01      8.94 o 
   1   6   7      416.27      444.65      7.30 o 
   2   6   7     1559.49     1583.78     29.27 o 
   3   6   7      817.92      802.48     22.22 o 
   4   6   7      267.11      261.13      8.10 o 
   5   6   7      189.26      178.96      8.93 o 
   6   6   7       20.58       21.18      4.33 o 
   7   6   7        0.90       -2.36      6.14 o 
  -5   7   7       11.45        0.71      5.20 o 
  -4   7   7      218.70      200.93     13.70 o 
  -3   7   7      110.92      111.39      3.94 o 
  -2   7   7       26.83       26.42      2.45 o 
  -1   7   7      219.77      237.16      6.20 o 
   0   7   7        3.84        9.27      1.24 o 
   1   7   7        9.37        8.77      1.17 o 
   2   7   7       18.86       21.90      1.47 o 
   3   7   7      487.05      441.50     13.03 o 
   4   7   7       94.65       95.84      4.08 o 
   5   7   7       21.81       20.73      3.92 o 
   6   7   7       75.96       75.00      6.08 o 
   7   7   7       26.86       23.62      7.79 o 
  -4   8   7      124.43      144.92     13.58 o 
  -3   8   7        3.29       -0.96      2.24 o 
  -2   8   7       22.44       24.63      2.25 o 
  -1   8   7      134.74      133.89      5.43 o 
   0   8   7      104.08      100.47      3.78 o 
   1   8   7      139.08      122.12      3.98 o 
   2   8   7      745.72      659.61     18.75 o 
   3   8   7      518.57      488.28     23.38 o 
   4   8   7      536.00      511.59     20.03 o 
   5   8   7       82.55       67.67      6.85 o 
   6   8   7       35.55       35.30      5.50 o 
  -4   9   7      170.07      155.76     20.67 o 
  -3   9   7      332.74      323.58     10.37 o 
  -2   9   7       94.27      100.40      4.94 o 
  -1   9   7       10.10       12.55      2.13 o 
   0   9   7       15.47       13.69      1.89 o 
   1   9   7        7.08        9.68      2.11 o 
   2   9   7      116.13      113.41      4.83 o 
   3   9   7       99.77       79.12      8.50 o 
   4   9   7       23.18       26.69      7.09 o 
   5   9   7        5.52       10.76      4.60 o 
   6   9   7       36.76       32.83      8.74 o 
  -3  10   7        2.88        4.18      2.90 o 
  -2  10   7      121.10      124.64      5.76 o 
  -1  10   7      234.80      242.79      7.81 o 
   0  10   7      204.67      210.08      7.54 o 
   1  10   7       58.31       53.89      4.07 o 
   2  10   7      147.80      144.79      5.92 o 
   3  10   7      273.07      258.85     17.48 o 
   4  10   7      239.35      272.08     18.42 o 
   5  10   7       19.41       20.08      8.27 o 
  -2  11   7       79.62       87.19      5.73 o 
  -1  11   7       13.03       19.79      2.69 o 
   0  11   7       92.44       77.79      7.59 o 
   1  11   7      276.78      269.19      9.15 o 
   2  11   7      223.06      196.81      7.47 o 
   3  11   7       19.24       13.23      7.56 o 
   4  11   7        7.07       12.28      7.56 o 
  -1  12   7      165.16      185.80      7.43 o 
   0  12   7       24.46       28.31      3.60 o 
   1  12   7       10.70        9.41      2.90 o 
   2  12   7      146.79      141.02      8.06 o 
   3  12   7      174.24      160.84     14.17 o 
  -1 -11   8       79.96       78.25      5.79 o 
   0 -11   8      139.46      139.20      7.55 o 
   1 -11   8       10.15       15.20      2.27 o 
   2 -11   8       24.46       10.63      5.20 o 
  -2 -10   8      276.15      297.94     21.02 o 
  -1 -10   8      179.81      178.09     10.02 o 
   0 -10   8       16.11       16.06      2.92 o 
   1 -10   8      118.09      122.33      8.25 o 
   2 -10   8      348.92      344.52     11.26 o 
   3 -10   8      213.74      214.45     12.75 o 
  -3  -9   8       38.35       31.60      4.92 o 
  -2  -9   8       61.82       64.15      3.99 o 
  -1  -9   8      196.26      191.17      7.45 o 
   0  -9   8      242.76      247.35     17.89 o 
   1  -9   8       68.10       67.43      3.25 o 
   2  -9   8       47.37       47.32      3.64 o 
   3  -9   8       80.15       74.15      5.97 o 
   4  -9   8       15.74       16.53      5.20 o 
  -4  -8   8       58.31       64.74      5.09 o 
  -3  -8   8      151.98      149.74      8.66 o 
  -2  -8   8      573.79      584.40     21.68 o 
  -1  -8   8      465.92      439.03     17.31 o 
   0  -8   8       65.76       69.59      3.95 o 
   1  -8   8      347.66      325.15      8.76 o 
   2  -8   8      501.39      468.64     14.16 o 
   3  -8   8      394.57      372.71     14.76 o 
   4  -8   8       42.43       48.05      5.33 o 
   5  -8   8       30.14       35.43      5.90 o 
  -4  -7   8        1.67        2.94      3.30 o 
  -3  -7   8       10.49       14.35      2.47 o 
  -2  -7   8        5.34        6.06      1.93 o 
  -1  -7   8       89.07       87.01      3.48 o 
   0  -7   8       99.83      105.17      4.31 o 
   1  -7   8       20.57       13.22      1.87 o 
   2  -7   8      178.04      172.86      6.41 o 
   3  -7   8      344.12      337.05     13.28 o 
   4  -7   8     1001.09      964.95     33.37 o 
   5  -7   8      217.57      199.98      9.87 o 
  -5  -6   8       13.38       10.05      3.72 o 
  -4  -6   8      111.70      107.92      5.96 o 
  -3  -6   8      413.11      380.34     10.72 o 
  -2  -6   8      218.55      217.95      5.88 o 
  -1  -6   8        8.59        9.58      1.36 o 
   0  -6   8        8.45       11.09      1.23 o 
   1  -6   8      334.77      361.75     12.37 o 
   2  -6   8      888.29      893.24     24.73 o 
   3  -6   8      304.97      269.95     19.13 o 
   4  -6   8       19.44       25.02      9.09 o 
   5  -6   8       36.23       47.84      4.79 o 
   6  -6   8      118.58      159.66     11.10 o 
  -5  -5   8        4.78        2.94      3.51 o 
  -4  -5   8        0.60       -0.48      3.01 o 
  -3  -5   8      115.12      120.19      4.77 o 
  -2  -5   8      468.76      468.12     12.42 o 
  -1  -5   8       21.50       18.49      1.26 o 
   0  -5   8        0.07       -0.12      0.82 o 
   1  -5   8        4.31        4.54      0.96 o 
   2  -5   8      179.72      190.55      7.60 o 
   3  -5   8      274.20      260.62     10.14 o 
   4  -5   8      216.81      203.82     15.82 o 
   5  -5   8       62.51       57.08      5.20 o 
   6  -5   8        6.87        5.48      3.75 o 
  -5  -4   8       10.31       13.25      3.68 o 
  -4  -4   8       99.55      105.78      5.56 o 
  -3  -4   8      461.15      450.49     12.15 o 
  -2  -4   8     1777.68     1736.85     47.14 o 
  -1  -4   8     1608.71     1572.49     22.62 o 
   0  -4   8       60.59       61.16      1.66 o 
   1  -4   8     1014.49     1007.13     27.89 o 
   2  -4   8     1311.09     1238.45     28.66 o 
   3  -4   8      781.62      759.08     44.40 o 
   4  -4   8        2.39        3.14      2.60 o 
   5  -4   8      160.56      153.75     13.70 o 
   6  -4   8       51.73       52.67      8.74 o 
   7  -4   8       38.86       50.78      6.85 o 
  -6  -3   8       15.43       19.25      5.01 o 
  -5  -3   8        0.02        1.28      3.20 o 
  -4  -3   8        1.34        0.74      3.07 o 
  -3  -3   8       57.17       51.59      2.89 o 
  -2  -3   8       51.00       56.52      2.31 o 
  -1  -3   8       31.88       26.35      0.99 o 
   0  -3   8       67.26       75.64      1.74 o 
   1  -3   8      441.50      446.71      6.51 o 
   2  -3   8      533.85      528.03     10.03 o 
   3  -3   8      199.85      203.60      6.12 o 
   4  -3   8        2.17        0.59      1.65 o 
   5  -3   8       32.54       29.99      6.38 o 
   6  -3   8       10.62        5.67      5.90 o 
   7  -3   8        1.55       -5.26      5.26 o 
  -6  -2   8        0.82       -2.83      5.67 o 
  -5  -2   8        0.12       -0.98      2.87 o 
  -4  -2   8      508.72      480.38     15.29 o 
  -3  -2   8     1810.76     1724.78     41.78 o 
  -2  -2   8      672.69      639.29     12.76 o 
  -1  -2   8      247.41      234.80      4.10 o 
   0  -2   8       18.79       15.07      1.05 o 
   1  -2   8     1208.51     1198.81     17.20 o 
   2  -2   8     1033.56     1034.23     19.10 o 
   3  -2   8     2079.36     2005.09     52.41 o 
   4  -2   8      750.55      769.14     26.31 o 
   5  -2   8       28.61       33.30      5.90 o 
   6  -2   8      362.49      362.38     19.60 o 
   7  -2   8      202.14      214.34     13.34 o 
  -6  -1   8        0.64       -4.02      5.67 o 
  -5  -1   8       70.11       67.67      5.95 o 
  -4  -1   8        1.24        0.45      3.66 o 
  -3  -1   8        5.81        4.24      2.00 o 
  -2  -1   8       63.31       67.60      2.43 o 
  -1  -1   8       16.32       13.13      0.81 o 
   0  -1   8       48.26       61.35      1.31 o 
   1  -1   8       14.40       15.56      0.60 o 
   2  -1   8      650.78      641.29     12.41 o 
   3  -1   8      773.71      835.91     19.88 o 
   4  -1   8      160.22      168.39      8.92 o 
   5  -1   8       88.77       82.36      6.39 o 
   6  -1   8       16.43       15.06      4.24 o 
   7  -1   8        4.02        3.43      4.77 o 
  -6   0   8       32.85       26.45      6.85 o 
  -5   0   8       13.32        6.61      4.24 o 
  -4   0   8       91.13       90.44      6.29 o 
  -3   0   8      967.97      928.38     37.81 o 
  -2   0   8      488.38      466.28      9.38 o 
  -1   0   8      249.35      230.68      3.96 o 
   0   0   8      427.59      443.75      6.68 o 
   1   0   8     3916.61     4124.84     53.38 o 
   2   0   8     2419.26     2485.84     42.98 o 
   3   0   8      757.10      756.71     18.03 o 
   4   0   8       84.71       77.72      7.56 o 
   5   0   8      286.66      286.91     13.27 o 
   6   0   8      385.87      397.60     17.62 o 
   7   0   8       67.63       83.18      7.49 o 
  -6   1   8        9.27       12.05      7.09 o 
  -5   1   8       60.30       57.89      5.84 o 
  -4   1   8      114.53       91.53      8.27 o 
  -3   1   8      189.33      163.51      4.93 o 
  -2   1   8      207.59      199.80      4.46 o 
  -1   1   8       10.09       10.58      1.00 o 
   0   1   8      138.74      151.92      2.63 o 
   1   1   8       10.07        9.00      0.54 o 
   2   1   8      805.21      785.36     13.90 o 
   3   1   8       80.60       82.49      1.94 o 
   4   1   8        6.73        6.29      1.82 o 
   5   1   8       18.27       15.22      3.57 o 
   6   1   8      111.14      100.40      7.79 o 
   7   1   8       69.14       59.28      9.45 o 
  -6   2   8        1.40        1.18      5.67 o 
  -5   2   8       20.31       19.13      6.14 o 
  -4   2   8        7.29        7.29      3.29 o 
  -3   2   8      317.77      291.73      7.93 o 
  -2   2   8      689.92      714.37     18.42 o 
  -1   2   8      875.99      930.83     15.45 o 
   0   2   8      184.15      181.02      3.03 o 
   1   2   8     2420.50     2538.92     34.71 o 
   2   2   8     2559.64     2632.81     45.63 o 
   3   2   8      889.46      928.06     19.58 o 
   4   2   8       68.59       70.43      3.75 o 
   5   2   8       66.14       70.47      4.09 o 
   6   2   8       42.61       59.04      8.74 o 
   7   2   8      194.01      224.84     17.71 o 
  -6   3   8        1.07        0.24      5.90 o 
  -5   3   8       69.76       64.71      8.03 o 
  -4   3   8      159.19      171.94     11.57 o 
  -3   3   8       59.69       72.21      4.75 o 
  -2   3   8       13.35       13.37      1.39 o 
  -1   3   8      291.15      333.52      6.27 o 
   0   3   8      850.35      898.56     13.11 o 
   1   3   8       25.69       23.46      0.67 o 
   2   3   8      161.45      161.71      3.81 o 
   3   3   8       95.87      103.95      2.81 o 
   4   3   8        0.36       -1.27      1.87 o 
   5   3   8       71.16       71.94      5.10 o 
   6   3   8       35.42       48.65      7.79 o 
   7   3   8       32.58       41.33      8.74 o 
  -5   4   8        3.44        1.42      5.67 o 
  -4   4   8      338.36      290.97     17.00 o 
  -3   4   8      588.34      573.68     14.64 o 
  -2   4   8      497.64      511.98     17.78 o 
  -1   4   8      707.55      714.90     12.69 o 
   0   4   8        8.26       12.16      0.84 o 
   1   4   8     1061.48     1041.94     15.11 o 
   2   4   8     1642.53     1595.13     27.82 o 
   3   4   8     1237.94     1240.81     28.40 o 
   4   4   8      328.08      311.57      9.30 o 
   5   4   8      421.08      414.25     16.27 o 
   6   4   8      337.19      309.57     13.28 o 
   7   4   8       93.39      114.55     11.81 o 
  -5   5   8        4.29       -1.89      5.20 o 
  -4   5   8       30.99       23.62      5.43 o 
  -3   5   8       34.24       34.33      3.08 o 
  -2   5   8       35.29       38.12      2.56 o 
  -1   5   8        0.32        0.48      0.92 o 
   0   5   8      115.09      122.23      2.80 o 
   1   5   8      520.38      527.18      7.87 o 
   2   5   8      225.12      219.39      4.81 o 
   3   5   8       23.61       24.06      1.49 o 
   4   5   8        5.55        4.90      1.27 o 
   5   5   8       14.04       16.09      3.66 o 
   6   5   8       37.09       31.40      4.77 o 
   7   5   8       20.23       23.15      7.79 o 
  -5   6   8        2.25       -4.25      5.20 o 
  -4   6   8       14.93       19.60      5.90 o 
  -3   6   8      132.84      137.34      4.42 o 
  -2   6   8       95.82      113.16      4.66 o 
  -1   6   8       65.75       64.91      2.16 o 
   0   6   8      177.64      172.61      4.35 o 
   1   6   8     1727.93     1693.53     29.13 o 
   2   6   8     3166.93     2899.93     58.89 o 
   3   6   8     1071.25     1017.63     27.93 o 
   4   6   8       22.00       25.65      1.96 o 
   5   6   8       71.15       65.52      6.85 o 
   6   6   8       99.91      104.72      7.08 o 
   7   6   8       63.59       61.41      8.74 o 
  -5   7   8        9.15       -2.13      6.14 o 
  -4   7   8       56.05       62.59      7.79 o 
  -3   7   8       23.95       27.85      2.15 o 
  -2   7   8       19.32       25.98      3.34 o 
  -1   7   8      165.99      162.97      5.99 o 
   0   7   8      596.13      595.60     12.67 o 
   1   7   8      201.79      211.39      5.75 o 
   2   7   8        9.74        8.68      1.30 o 
   3   7   8        2.35       -1.85      2.99 o 
   4   7   8       46.55       40.03      4.68 o 
   5   7   8       43.45       45.06      5.08 o 
   6   7   8       27.46       32.83      5.09 o 
  -4   8   8       15.83       15.35      6.38 o 
  -3   8   8      112.86      116.82      9.71 o 
  -2   8   8      218.43      244.49      9.45 o 
  -1   8   8        5.47       10.10      2.33 o 
   0   8   8       17.71       15.65      1.60 o 
   1   8   8      146.07      160.98      5.95 o 
   2   8   8      203.50      221.54      9.28 o 
   3   8   8      252.40      250.23     11.52 o 
   4   8   8       53.36       60.70      5.51 o 
   5   8   8       22.79       27.66      9.57 o 
   6   8   8      378.69      367.08     16.02 o 
  -4   9   8       88.46       60.70      8.97 o 
  -3   9   8        2.71        5.58      2.84 o 
  -2   9   8       16.72       11.08      2.37 o 
  -1   9   8        0.24       -0.87      2.25 o 
   0   9   8      202.33      198.32      7.53 o 
   1   9   8      549.50      513.90     23.15 o 
   2   9   8      106.51       98.05     10.86 o 
   3   9   8        1.79        2.36      5.90 o 
   4   9   8      244.93      253.45     11.94 o 
   5   9   8      105.53      102.88      7.43 o 
   6   9   8        2.55        2.83      6.85 o 
  -3  10   8      189.02      203.82     10.52 o 
  -2  10   8      201.97      228.81      9.52 o 
  -1  10   8       30.68       38.73      3.37 o 
   0  10   8        1.94       -0.20      3.33 o 
   1  10   8      202.54      207.18      8.08 o 
   2  10   8      360.29      328.25     24.44 o 
   3  10   8       76.86       80.77      9.45 o 
   4  10   8        5.59       10.16      6.38 o 
   5  10   8       78.59       74.87     10.39 o 
  -2  11   8       58.43       51.81      4.00 o 
  -1  11   8       58.80       52.21      4.39 o 
   0  11   8      250.81      252.78     17.72 o 
   1  11   8      180.30      192.21      9.95 o 
   2  11   8       52.42       49.94      4.76 o 
   3  11   8       20.97       10.16      6.85 o 
   4  11   8        5.05        6.61      6.85 o 
  -1  12   8        3.65        5.07      3.29 o 
   0  12   8        4.18        3.14      3.00 o 
   1  12   8       91.80       97.51      5.14 o 
   2  12   8      196.40      185.71      9.36 o 
   3  12   8       22.73       17.71      8.74 o 
  -2 -10   9       32.99       40.62      3.82 o 
  -1 -10   9        1.26        2.83      2.85 o 
   0 -10   9       35.12       33.35      3.46 o 
   1 -10   9      278.72      294.03     12.78 o 
   2 -10   9      138.15      149.40      9.57 o 
  -3  -9   9       92.12       85.93      6.65 o 
  -2  -9   9       71.01       75.63      4.60 o 
  -1  -9   9        2.43       -0.19      2.60 o 
   0  -9   9       23.75       21.62      3.37 o 
   1  -9   9      188.93      186.23      6.01 o 
   2  -9   9      221.40      210.26      7.84 o 
   3  -9   9       64.62       74.43      6.01 o 
   4  -9   9       46.01       36.14      6.61 o 
  -3  -8   9       27.71       24.61      4.41 o 
  -2  -8   9        1.65        7.08      2.74 o 
  -1  -8   9      133.49      137.94      6.03 o 
   0  -8   9      481.78      475.17     21.38 o 
   1  -8   9      333.26      328.70      8.98 o 
   2  -8   9      245.36      226.41      8.08 o 
   3  -8   9       61.67       64.81      5.25 o 
   4  -8   9      132.77      125.86      7.72 o 
  -4  -7   9        2.31        4.01      3.65 o 
  -3  -7   9       40.92       37.63      4.60 o 
  -2  -7   9      180.47      183.00     14.35 o 
  -1  -7   9       84.81       79.71      4.37 o 
   0  -7   9       60.18       61.80      2.52 o 
   1  -7   9      416.32      417.01     12.49 o 
   2  -7   9      377.82      363.96     11.36 o 
   3  -7   9       89.26       87.30      8.15 o 
   4  -7   9        2.73       -1.15      3.65 o 
   5  -7   9       10.38        9.21      4.72 o 
  -4  -6   9      343.36      345.76     16.42 o 
  -3  -6   9      201.78      201.28      6.88 o 
  -2  -6   9        7.62        5.93      2.32 o 
  -1  -6   9       35.85       37.43      2.28 o 
   0  -6   9      865.08      866.24     22.88 o 
   1  -6   9      505.26      521.26     21.27 o 
   2  -6   9      130.50      130.42      5.26 o 
   3  -6   9       33.68       33.90      3.97 o 
   4  -6   9       99.46      101.12      8.86 o 
   5  -6   9      331.94      333.19     13.89 o 
   6  -6   9      145.23      178.32     11.81 o 
  -5  -5   9        7.33        6.85      3.83 o 
  -4  -5   9        1.93        4.65      3.11 o 
  -3  -5   9       79.80       74.06      3.05 o 
  -2  -5   9       68.56       74.78      5.05 o 
  -1  -5   9      198.69      202.95      5.11 o 
   0  -5   9      135.86      140.85      3.64 o 
   1  -5   9      580.71      625.19     21.65 o 
   2  -5   9      483.40      492.63     19.12 o 
   3  -5   9        2.62        6.61      4.96 o 
   4  -5   9       19.95       22.91      6.85 o 
   5  -5   9       37.04       46.76      9.21 o 
   6  -5   9       77.91       75.11      7.56 o 
  -5  -4   9      171.91      212.81      9.24 o 
  -4  -4   9      198.54      221.74     14.41 o 
  -3  -4   9      124.79      130.65      6.92 o 
  -2  -4   9       81.15       75.58      3.06 o 
  -1  -4   9       23.32       26.13      1.51 o 
   0  -4   9      802.61      808.65     21.50 o 
   1  -4   9      819.14      799.62     27.20 o 
   2  -4   9      752.79      720.39     20.81 o 
   3  -4   9       41.09       38.06      3.19 o 
   4  -4   9      281.23      241.85     17.71 o 
   5  -4   9      394.58      380.01     25.27 o 
   6  -4   9      144.54      139.35     13.93 o 
  -5  -3   9        3.65        3.51      3.26 o 
  -4  -3   9       11.02       12.82      3.20 o 
  -3  -3   9       73.24       65.11      2.85 o 
  -2  -3   9       34.37       35.79      3.44 o 
  -1  -3   9       10.00        9.48      0.87 o 
   0  -3   9        7.48        9.25      0.85 o 
   1  -3   9       76.33       77.97      1.91 o 
   2  -3   9      155.36      169.19      4.78 o 
   3  -3   9        0.69        6.47      2.36 o 
   4  -3   9        2.71        1.89      2.36 o 
   5  -3   9       89.81       96.36     10.63 o 
   6  -3   9       55.65       55.74      9.45 o 
   7  -3   9        2.83        4.49      8.03 o 
  -5  -2   9      169.43      173.72     10.02 o 
  -4  -2   9      473.40      453.13     27.99 o 
  -3  -2   9      110.46      102.45      3.80 o 
  -2  -2   9        2.03        0.59      1.23 o 
  -1  -2   9      677.47      695.30     11.72 o 
   0  -2   9     3024.75     3091.87     46.55 o 
   1  -2   9     2100.89     2028.60     37.86 o 
   2  -2   9      560.11      541.04     10.64 o 
   3  -2   9       17.55       16.70      2.99 o 
   4  -2   9      151.20      157.46     13.57 o 
   5  -2   9      187.28      160.86      9.51 o 
   6  -2   9      158.35      158.96     12.05 o 
   7  -2   9      137.92      149.55     11.69 o 
  -5  -1   9       28.52       29.62      5.55 o 
  -4  -1   9       10.72        6.78      3.66 o 
  -3  -1   9      143.34      127.04      4.67 o 
  -2  -1   9      149.29      139.82      3.97 o 
  -1  -1   9       50.04       54.19      1.66 o 
   0  -1   9      332.09      342.52      5.64 o 
   1  -1   9      499.95      520.23      8.15 o 
   2  -1   9       90.15       94.98      2.50 o 
   3  -1   9        9.82       13.08      1.16 o 
   4  -1   9       64.41       64.46      3.12 o 
   5  -1   9       76.98       84.12      6.75 o 
   6  -1   9       44.47       51.95      6.08 o 
   7  -1   9       62.07       51.91      6.51 o 
  -5   0   9       70.53       58.72      6.07 o 
  -4   0   9      188.43      176.58      9.28 o 
  -3   0   9       18.85       31.52      2.12 o 
  -2   0   9      133.53      127.41      4.87 o 
  -1   0   9      701.45      705.67     11.83 o 
   0   0   9     1481.10     1459.57     22.41 o 
   1   0   9     2799.56     2794.91     37.82 o 
   2   0   9     1262.30     1322.44     25.03 o 
   3   0   9      208.30      221.48      5.91 o 
   4   0   9      596.73      618.10     18.20 o 
   5   0   9      973.04      920.61     36.07 o 
   6   0   9       95.24       89.45      7.19 o 
   7   0   9        1.86        3.54      7.79 o 
  -5   1   9       24.59       24.13      4.88 o 
  -4   1   9        1.22        1.75      3.42 o 
  -3   1   9        9.63        7.51      1.63 o 
  -2   1   9        0.14        0.87      1.18 o 
  -1   1   9      152.96      175.22      4.43 o 
   0   1   9      450.19      450.24      7.25 o 
   1   1   9      480.68      521.01      7.78 o 
   2   1   9       21.72       17.41      1.04 o 
   3   1   9       41.62       36.62      1.74 o 
   4   1   9      103.58       98.49      5.51 o 
   5   1   9      102.34      108.47      7.34 o 
   6   1   9       79.05       69.67      9.45 o 
   7   1   9        2.16       -4.96      7.09 o 
  -5   2   9      115.49      126.59     11.34 o 
  -4   2   9      304.45      305.03     24.80 o 
  -3   2   9      223.81      228.28      6.60 o 
  -2   2   9       77.94       75.72      2.79 o 
  -1   2   9      175.14      164.92      3.34 o 
   0   2   9      250.19      229.04      4.00 o 
   1   2   9      926.85      916.26     13.35 o 
   2   2   9      114.93      116.71      2.65 o 
   3   2   9       17.05       22.72      1.20 o 
   4   2   9      350.33      346.39     10.66 o 
   5   2   9      825.91      794.98     43.93 o 
   6   2   9     1072.50     1075.09     58.57 o 
   7   2   9      188.06      189.18     16.77 o 
  -5   3   9        8.15       12.52      5.90 o 
  -4   3   9       17.95       19.61      4.14 o 
  -3   3   9        0.87        3.26      1.58 o 
  -2   3   9       20.01       16.04      1.56 o 
  -1   3   9      101.22      112.41      2.74 o 
   0   3   9      210.64      221.11      4.19 o 
   1   3   9       48.76       57.96      1.26 o 
   2   3   9      169.07      162.72      3.44 o 
   3   3   9       78.28       86.00      2.60 o 
   4   3   9      466.90      471.70     13.49 o 
   5   3   9        4.94        0.00      4.96 o 
   6   3   9        5.29        8.97      6.61 o 
   7   3   9        2.13        1.42      7.09 o 
  -5   4   9       41.27       29.52      6.85 o 
  -4   4   9      427.27      407.17     22.67 o 
  -3   4   9      770.80      752.09     19.53 o 
  -2   4   9       10.27        7.18      1.70 o 
  -1   4   9     1327.54     1337.80     28.00 o 
   0   4   9     3207.21     3199.39     51.63 o 
   1   4   9     1253.74     1191.48     18.36 o 
   2   4   9       21.24       19.71      1.30 o 
   3   4   9        0.94        0.66      1.26 o 
   4   4   9       82.46       76.12      3.18 o 
   5   4   9      294.67      296.19     12.57 o 
   6   4   9      110.64      109.12     10.86 o 
   7   4   9        4.44        1.42      7.09 o 
  -5   5   9       14.41       12.52      6.85 o 
  -4   5   9       55.19       43.22      7.09 o 
  -3   5   9      354.77      344.31     10.56 o 
  -2   5   9       75.28       73.01      3.30 o 
  -1   5   9       44.34       44.93      1.69 o 
   0   5   9      435.36      439.99      8.33 o 
   1   5   9      144.81      147.40      3.07 o 
   2   5   9      152.97      142.42      5.11 o 
   3   5   9       48.18       41.46      2.55 o 
   4   5   9      322.48      305.47      9.36 o 
   5   5   9      115.72      110.67      7.03 o 
   6   5   9        8.07        3.78      6.61 o 
   7   5   9        4.19        4.96      7.56 o 
  -5   6   9       32.45       34.25      7.32 o 
  -4   6   9      163.22      166.27     12.75 o 
  -3   6   9      139.31      159.82      7.72 o 
  -2   6   9       23.78       27.55      2.60 o 
  -1   6   9        5.32        5.99      1.53 o 
   0   6   9      348.94      371.44      9.44 o 
   1   6   9     1249.79     1223.06     25.78 o 
   2   6   9      181.60      180.10      6.23 o 
   3   6   9      138.84      130.52      4.98 o 
   4   6   9      292.62      288.66      9.11 o 
   5   6   9      614.75      589.19     27.28 o 
   6   6   9      122.80      123.14      8.03 o 
  -4   7   9        8.75        3.07      5.20 o 
  -3   7   9       47.98       40.77      3.01 o 
  -2   7   9      171.93      163.73      6.25 o 
  -1   7   9      400.63      412.20     14.82 o 
   0   7   9       91.03       97.57      3.14 o 
   1   7   9       15.10       16.67      1.65 o 
   2   7   9       19.75       12.09      3.33 o 
   3   7   9       60.36       62.90      5.17 o 
   4   7   9      108.77      109.10      7.18 o 
   5   7   9       88.52       89.87      6.76 o 
   6   7   9       21.60       18.04      4.92 o 
  -4   8   9       33.82       42.98      7.56 o 
  -3   8   9       86.45       89.65      8.15 o 
  -2   8   9        6.16        4.82      2.58 o 
  -1   8   9      158.09      152.87      6.13 o 
   0   8   9      536.93      533.88     23.39 o 
   1   8   9      426.32      417.08     19.15 o 
   2   8   9       11.33       12.52      5.67 o 
   3   8   9       90.37       87.64      6.51 o 
   4   8   9      165.40      164.66      9.35 o 
   5   8   9      406.72      399.65     16.94 o 
   6   8   9      209.18      203.50     11.27 o 
  -3   9   9       63.07       47.62      6.97 o 
  -2   9   9       59.36       49.66      3.72 o 
  -1   9   9      152.37      141.90      5.95 o 
   0   9   9       65.42       77.13      6.65 o 
   1   9   9        2.96        1.12      2.29 o 
   2   9   9       18.87       17.00      5.90 o 
   3   9   9       90.99       87.62      9.92 o 
   4   9   9       54.63       54.95      5.76 o 
   5   9   9        6.61       16.30      4.64 o 
  -2  10   9        0.99       -0.82      2.87 o 
  -1  10   9       95.63       96.40      5.18 o 
   0  10   9      154.15      164.74      6.60 o 
   1  10   9      155.37      150.72      8.90 o 
   2  10   9       12.81       24.09      6.61 o 
   3  10   9       32.65       24.09      7.09 o 
   4  10   9      222.95      230.28     16.77 o 
   5  10   9      133.28      138.17     13.23 o 
  -1  11   9       57.17       48.34      3.97 o 
   0  11   9       59.23       71.90      5.03 o 
   1  11   9       12.70        6.97      2.72 o 
   2  11   9       41.34       37.41      4.43 o 
   3  11   9       43.57       34.48      8.27 o 
   4  11   9       59.73       74.16     10.16 o 
   0  12   9       53.52       72.51      7.56 o 
   1  12   9      117.03      116.33      7.53 o 
   2  12   9       22.05       15.29      5.43 o 
   0 -10  10      206.26      202.78      8.85 o 
   1 -10  10       23.39       25.98      3.40 o 
  -2  -9  10        2.55        1.96      2.83 o 
  -1  -9  10       34.36       35.68      3.73 o 
   0  -9  10       12.01       13.37      2.89 o 
   1  -9  10      175.30      180.27      7.15 o 
   2  -9  10       48.99       56.60      4.18 o 
   3  -9  10        5.65        3.78      4.96 o 
  -3  -8  10        6.50        9.27      4.37 o 
  -2  -8  10      146.45      150.94      7.02 o 
  -1  -8  10      485.48      488.83     18.52 o 
   0  -8  10      223.34      237.04     12.04 o 
   1  -8  10      107.55      118.22      4.58 o 
   2  -8  10        4.66        7.01      2.80 o 
   3  -8  10      250.34      237.98     10.75 o 
   4  -8  10       73.57       72.03      7.56 o 
  -3  -7  10        2.26        2.18      3.66 o 
  -2  -7  10       34.02       39.06      3.41 o 
  -1  -7  10      291.41      290.17     12.17 o 
   0  -7  10      263.43      253.31      8.90 o 
   1  -7  10      199.61      201.09      6.12 o 
   2  -7  10       54.87       56.29      3.91 o 
   3  -7  10        6.47        0.25      6.26 o 
   4  -7  10       40.86       36.63      4.76 o 
   5  -7  10       38.77       34.48      5.67 o 
  -4  -6  10       10.78       11.59      3.65 o 
  -3  -6  10        2.57       -2.35      3.40 o 
  -2  -6  10      130.31      131.48      5.72 o 
  -1  -6  10      906.02      874.21     28.58 o 
   0  -6  10      777.85      764.41     20.39 o 
   1  -6  10       71.63       74.12      3.27 o 
   2  -6  10      100.74       78.77      4.15 o 
   3  -6  10      357.50      336.39     13.45 o 
   4  -6  10      484.64      476.18     18.12 o 
   5  -6  10       98.34      102.74      8.27 o 
  -4  -5  10        9.78        7.28      3.36 o 
  -3  -5  10       13.90       14.52      1.95 o 
  -2  -5  10       10.43       10.03      2.40 o 
  -1  -5  10       20.11       17.33      2.55 o 
   0  -5  10      118.12      116.72      3.29 o 
   1  -5  10       29.23       39.44      2.77 o 
   2  -5  10       74.40       58.29      8.50 o 
   3  -5  10       66.28       56.92      8.27 o 
   4  -5  10      120.81      112.66     11.57 o 
   5  -5  10      118.59      117.62     12.99 o 
   6  -5  10       88.35       70.85      7.56 o 
  -5  -4  10      139.11      151.05      9.10 o 
  -4  -4  10       46.10       39.33      4.23 o 
  -3  -4  10      126.90      137.09      4.38 o 
  -2  -4  10      594.79      592.15     17.70 o 
  -1  -4  10      297.98      287.45      7.80 o 
   0  -4  10      469.08      461.01     11.83 o 
   1  -4  10      279.78      289.51     10.03 o 
   2  -4  10        3.56        5.30      2.46 o 
   3  -4  10      360.94      348.13     22.91 o 
   4  -4  10      920.44      872.69     50.54 o 
   5  -4  10      240.29      219.88     17.71 o 
   6  -4  10        2.89       -2.83      7.56 o 
  -5  -3  10        2.14        3.31      6.14 o 
  -4  -3  10       35.21       35.61      5.20 o 
  -3  -3  10       15.90       13.31      1.88 o 
  -2  -3  10        2.40        1.09      1.75 o 
  -1  -3  10       25.24       30.22      2.38 o 
   0  -3  10       41.32       43.00      1.81 o 
   1  -3  10      231.66      235.16      9.53 o 
   2  -3  10       60.22       61.56      2.87 o 
   3  -3  10      133.58      135.22      6.08 o 
   4  -3  10      260.07      255.07     18.19 o 
   5  -3  10      244.47      221.78     24.44 o 
   6  -3  10       64.10       48.40      7.79 o 
  -5  -2  10       57.04       62.59      8.74 o 
  -4  -2  10      135.80      113.57     10.98 o 
  -3  -2  10        2.06        4.07      2.30 o 
  -2  -2  10      658.18      611.29     16.91 o 
  -1  -2  10     1966.90     1979.12     40.07 o 
   0  -2  10     2192.01     2182.78     44.49 o 
   1  -2  10        8.61       11.23      2.55 o 
   2  -2  10      440.54      448.42     15.34 o 
   3  -2  10      447.26      435.36     18.17 o 
   4  -2  10      195.56      180.71      6.58 o 
   5  -2  10       50.92       40.50      5.41 o 
   6  -2  10        0.60       -2.32      4.26 o 
   7  -2  10       26.71       17.48      8.97 o 
  -5  -1  10       27.31       31.41      7.56 o 
  -4  -1  10       13.02       10.74      4.37 o 
  -3  -1  10       26.11       24.66      2.13 o 
  -2  -1  10      194.88      183.47      6.33 o 
  -1  -1  10      229.23      223.71      6.25 o 
   0  -1  10       21.83       25.57      1.31 o 
   1  -1  10       76.96       76.00      1.91 o 
   2  -1  10       12.00       14.82      1.50 o 
   3  -1  10      319.40      306.89      9.83 o 
   4  -1  10       18.81       22.02      2.44 o 
   5  -1  10       16.31       16.59      4.70 o 
   6  -1  10       55.84       57.70      7.91 o 
   7  -1  10        1.04        1.17      4.94 o 
  -5   0  10        4.00        0.94      5.67 o 
  -4   0  10       48.75       55.66      5.67 o 
  -3   0  10       42.49       43.43      2.56 o 
  -2   0  10      353.00      357.46      9.69 o 
  -1   0  10      940.33      922.27     16.01 o 
   0   0  10     1141.80     1154.64     17.83 o 
   1   0  10        1.10        1.82      0.82 o 
   2   0  10      219.56      212.26      6.82 o 
   3   0  10     1075.94     1075.53     45.36 o 
   4   0  10     2016.07     2048.39     84.11 o 
   5   0  10      701.37      678.53     27.80 o 
   6   0  10       29.67       23.56      4.91 o 
   7   0  10       16.74       20.08      8.74 o 
  -5   1  10        0.24       -5.20      5.20 o 
  -4   1  10       43.02       46.32      7.68 o 
  -3   1  10       38.91       40.44      2.47 o 
  -2   1  10       62.37       72.42      3.26 o 
  -1   1  10      105.49      105.45      2.56 o 
   0   1  10       14.50       17.79      1.85 o 
   1   1  10        2.34        5.48      0.75 o 
   2   1  10        8.15        8.50      1.11 o 
   3   1  10      101.00      107.68      6.12 o 
   4   1  10       69.28       72.56      3.29 o 
   5   1  10      104.04       92.23      7.10 o 
   6   1  10        7.11        9.21      7.32 o 
   7   1  10       24.46       26.92      9.21 o 
  -5   2  10       84.63       85.97      8.97 o 
  -4   2  10       42.68       48.75      5.38 o 
  -3   2  10      110.25      103.30      4.08 o 
  -2   2  10      113.84      108.97      6.20 o 
  -1   2  10      447.36      443.54      8.86 o 
   0   2  10     1778.97     1773.07     31.22 o 
   1   2  10      234.97      230.55      4.04 o 
   2   2  10      967.08      998.47     27.41 o 
   3   2  10     1541.21     1592.25     44.65 o 
   4   2  10     1191.35     1194.40     33.88 o 
   5   2  10      240.75      220.12     16.30 o 
   6   2  10       35.09       37.55      8.03 o 
   7   2  10       25.65       26.92      8.97 o 
  -5   3  10       43.16       43.93      7.56 o 
  -4   3  10        4.68        7.22      3.80 o 
  -3   3  10       34.65       34.96      2.44 o 
  -2   3  10      348.07      329.53     10.09 o 
  -1   3  10      350.97      353.62      8.28 o 
   0   3  10        8.58       11.30      1.13 o 
   1   3  10        7.39        6.11      0.77 o 
   2   3  10       63.49       63.58      2.72 o 
   3   3  10      131.22      135.14      4.43 o 
   4   3  10        7.80        7.20      1.56 o 
   5   3  10       42.87       45.82      7.56 o 
   6   3  10       41.65       38.73      8.50 o 
   7   3  10        8.03       22.20      7.79 o 
  -5   4  10       79.08       79.59      9.68 o 
  -4   4  10      106.72       90.46      8.74 o 
  -3   4  10       18.64       20.96      2.25 o 
  -2   4  10      119.58      120.79      4.42 o 
  -1   4  10      488.33      520.17     10.43 o 
   0   4  10      142.27      154.63      3.57 o 
   1   4  10        3.27        4.22      1.07 o 
   2   4  10      409.35      393.02     10.32 o 
   3   4  10      897.30      879.65     31.65 o 
   4   4  10     1003.09      971.27     26.73 o 
   5   4  10      108.68      118.09     11.34 o 
   6   4  10        1.43       -1.89      5.90 o 
   7   4  10       67.74       61.64     10.39 o 
  -4   5  10      123.00       93.76      9.45 o 
  -3   5  10      185.20      191.53      8.29 o 
  -2   5  10      123.89      125.63      5.42 o 
  -1   5  10      250.09      250.59      8.69 o 
   0   5  10        1.36        3.79      1.12 o 
   1   5  10      117.46      123.51      3.62 o 
   2   5  10      125.73      128.75      4.92 o 
   3   5  10       44.91       52.03      5.53 o 
   4   5  10       43.23       44.69      2.78 o 
   5   5  10        1.18        0.94      6.14 o 
   6   5  10        0.51       -3.54      6.14 o 
  -4   6  10        1.15        1.18      5.43 o 
  -3   6  10      120.26      118.68      6.60 o 
  -2   6  10      340.98      349.68     20.02 o 
  -1   6  10      311.23      315.02      9.00 o 
   0   6  10      427.45      447.56     13.64 o 
   1   6  10      249.71      242.91      6.01 o 
   2   6  10        5.82       12.14      4.72 o 
   3   6  10      236.32      248.35     11.32 o 
   4   6  10      767.22      792.22     29.30 o 
   5   6  10      280.88      272.04     13.34 o 
   6   6  10        7.12       12.75      6.61 o 
  -4   7  10       18.16       11.34      6.61 o 
  -3   7  10        9.96        7.88      2.46 o 
  -2   7  10        8.46       11.59      2.60 o 
  -1   7  10       23.97       30.08      2.85 o 
   0   7  10       13.99       12.09      2.18 o 
   1   7  10      252.08      258.72      8.38 o 
   2   7  10      739.06      635.93     24.17 o 
   3   7  10      365.64      303.90     13.41 o 
   4   7  10       32.20       32.64      4.67 o 
   5   7  10       62.64       68.14      7.32 o 
   6   7  10       22.68       19.37      6.85 o 
  -3   8  10       17.38       14.24      4.47 o 
  -2   8  10      228.85      242.33      8.51 o 
  -1   8  10      354.85      379.31     19.65 o 
   0   8  10      246.13      262.51      8.81 o 
   1   8  10        3.13        3.13      2.15 o 
   2   8  10      421.12      384.30     15.93 o 
   3   8  10      663.31      563.61     22.09 o 
   4   8  10      280.34      267.60     12.87 o 
   5   8  10      103.72      101.83      7.60 o 
  -3   9  10       80.34       72.41      6.22 o 
  -2   9  10        3.86        4.42      3.16 o 
  -1   9  10       21.07       18.68      2.93 o 
   0   9  10       62.17       58.51      3.81 o 
   1   9  10      145.28      147.37      5.89 o 
   2   9  10       18.76       27.87      6.61 o 
   3   9  10       70.93       70.85      8.97 o 
   4   9  10       61.36       63.79      6.25 o 
   5   9  10        1.09       -2.09      4.91 o 
  -2  10  10       72.62       75.90      5.42 o 
  -1  10  10       34.95       35.64      3.56 o 
   0  10  10       23.07       28.96      3.36 o 
   1  10  10        8.62       10.66      2.78 o 
   2  10  10       33.85       43.22      8.03 o 
   3  10  10      151.90      158.71     14.17 o 
   4  10  10       69.23       55.27      9.68 o 
  -1  11  10       32.79       48.02      6.20 o 
   0  11  10        4.75        3.72      3.13 o 
   1  11  10      100.70       90.90      6.58 o 
   2  11  10       25.55       15.12      7.79 o 
   3  11  10       57.47       70.38     10.63 o 
  -1  -9  11       93.36       88.77      7.56 o 
   0  -9  11      129.08      125.81      7.09 o 
   1  -9  11        2.33        3.47      2.61 o 
   2  -9  11       16.36       11.23      3.42 o 
  -2  -8  11      197.75      228.51     37.55 o 
  -1  -8  11      130.23      133.06      6.11 o 
   0  -8  11       62.33       68.52      4.23 o 
   1  -8  11       44.24       44.78      3.41 o 
   2  -8  11      202.98      197.65      7.73 o 
   3  -8  11      235.39      229.33     12.99 o 
  -3  -7  11        4.35        4.02      4.25 o 
  -2  -7  11       83.84       82.57      5.53 o 
  -1  -7  11        3.18        2.25      2.58 o 
   0  -7  11        1.64        0.48      2.49 o 
   1  -7  11        1.21        0.33      1.93 o 
   2  -7  11      143.52      142.28      5.99 o 
   3  -7  11      193.10      208.35     21.96 o 
   4  -7  11       27.84       32.36      5.43 o 
  -3  -6  11       87.12       93.28      6.83 o 
  -2  -6  11      181.73      172.99     15.61 o 
  -1  -6  11      323.19      308.13     10.67 o 
   0  -6  11        6.89        5.69      2.37 o 
   1  -6  11      295.36      294.89     12.04 o 
   2  -6  11      275.66      235.13     16.53 o 
   3  -6  11      499.35      467.92     17.77 o 
   4  -6  11      182.52      194.48      9.57 o 
   5  -6  11        5.09        5.90      5.43 o 
  -3  -5  11       17.02       15.82      4.04 o 
  -2  -5  11       66.44       62.62      4.84 o 
  -1  -5  11       93.08       91.23      4.80 o 
   0  -5  11       56.77       57.77      3.37 o 
   1  -5  11        2.27        1.73      1.77 o 
   2  -5  11      106.96       88.80     10.39 o 
   3  -5  11       73.21       74.87      9.68 o 
   4  -5  11       81.02       82.66     10.39 o 
   5  -5  11      110.76      115.96     13.46 o 
  -4  -4  11       47.10       43.93      7.09 o 
  -3  -4  11      294.24      317.05     25.69 o 
  -2  -4  11      138.79      138.21      6.75 o 
  -1  -4  11      109.37      107.49      5.01 o 
   0  -4  11       65.10       68.51      3.28 o 
   1  -4  11      536.14      533.79     21.10 o 
   2  -4  11      730.95      638.20     46.76 o 
   3  -4  11      693.13      636.98     38.50 o 
   4  -4  11      106.92      111.71     11.81 o 
   5  -4  11       84.52       79.69      9.68 o 
   6  -4  11       86.98       68.02     11.57 o 
  -4  -3  11       42.96       45.38      9.09 o 
  -3  -3  11       23.63       22.04      2.32 o 
  -2  -3  11      256.82      239.06      8.51 o 
  -1  -3  11      104.93       96.00      4.57 o 
   0  -3  11        4.08        4.42      1.25 o 
   1  -3  11       33.11       38.93      2.81 o 
   2  -3  11      279.44      256.45     12.66 o 
   3  -3  11       61.99       59.91      5.91 o 
   4  -3  11       83.75       86.93     13.11 o 
   5  -3  11        5.42        3.54      7.32 o 
   6  -3  11       37.37       31.55      6.34 o 
  -4  -2  11      132.72      143.82      9.13 o 
  -3  -2  11      126.65      126.74      5.05 o 
  -2  -2  11      127.99      121.38      4.60 o 
  -1  -2  11      310.71      291.52     10.98 o 
   0  -2  11       34.52       34.21      1.72 o 
   1  -2  11      296.42      292.71     11.89 o 
   2  -2  11     1156.57     1094.15     42.29 o 
   3  -2  11      972.14      894.17     35.30 o 
   4  -2  11      259.61      234.59     12.27 o 
   5  -2  11       32.66       38.85      5.65 o 
   6  -2  11       67.64       70.58      7.34 o 
  -5  -1  11        7.44       16.77      7.32 o 
  -4  -1  11        9.34       11.79      4.48 o 
  -3  -1  11       15.20       17.19      2.20 o 
  -2  -1  11       54.34       57.68      4.23 o 
  -1  -1  11       11.80       15.13      2.13 o 
   0  -1  11        0.41        0.52      1.15 o 
   1  -1  11       63.32       64.77      3.77 o 
   2  -1  11      403.34      417.27     14.46 o 
   3  -1  11       50.82       55.09      3.28 o 
   4  -1  11        2.54        3.00      1.69 o 
   5  -1  11        2.53       -0.22      4.30 o 
   6  -1  11       26.45       24.12      9.33 o 
  -5   0  11        4.35        0.24      6.38 o 
  -4   0  11      127.42      135.58     10.39 o 
  -3   0  11      666.11      649.51     16.77 o 
  -2   0  11      722.91      697.02     17.71 o 
  -1   0  11       30.24       30.45      1.76 o 
   0   0  11      117.59      133.28      3.21 o 
   1   0  11      270.60      263.80      6.48 o 
   2   0  11      391.44      376.65     11.76 o 
   3   0  11      842.49      837.44     58.16 o 
   4   0  11      558.54      549.16     27.18 o 
   5   0  11       34.14       33.77      5.14 o 
   6   0  11       64.12       62.82      9.92 o 
  -5   1  11       29.00       28.34      6.85 o 
  -4   1  11       10.48       15.08      4.40 o 
  -3   1  11       34.08       29.15      2.47 o 
  -2   1  11       32.05       27.97      2.36 o 
  -1   1  11      131.65      120.96      4.54 o 
   0   1  11        1.71        2.77      1.06 o 
   1   1  11      138.04      152.63      4.18 o 
   2   1  11      169.28      183.87      6.56 o 
   3   1  11      223.56      230.50     13.41 o 
   4   1  11        1.53        2.98      1.68 o 
   5   1  11       31.00       30.10      5.90 o 
   6   1  11        4.47        0.71      6.85 o 
   7   1  11        4.24        3.31      7.56 o 
  -5   2  11       63.47       70.62      9.45 o 
  -4   2  11        9.41        8.12      4.03 o 
  -3   2  11      341.84      353.53     10.87 o 
  -2   2  11      324.57      323.70     13.88 o 
  -1   2  11        5.20        7.67      1.35 o 
   0   2  11      300.23      295.94      5.94 o 
   1   2  11     2490.15     2506.61     48.45 o 
   2   2  11     1906.97     1951.16     69.18 o 
   3   2  11      715.55      717.33     20.99 o 
   4   2  11      147.53      141.08      5.40 o 
   5   2  11       47.99       50.54      8.97 o 
   6   2  11      224.65      242.79     18.66 o 
   7   2  11       58.58       76.05     11.10 o 
  -4   3  11       32.08       25.37      6.38 o 
  -3   3  11        1.48       -0.51      1.92 o 
  -2   3  11        7.11        5.29      2.02 o 
  -1   3  11        0.72        1.74      1.40 o 
   0   3  11        0.88        2.04      1.27 o 
   1   3  11       81.80       84.50      2.69 o 
   2   3  11      239.65      241.27     11.42 o 
   3   3  11      236.90      236.01      9.13 o 
   4   3  11        3.42        1.87      3.90 o 
   5   3  11       20.41       17.71      7.09 o 
   6   3  11       54.33       62.82      9.68 o 
  -4   4  11        1.69       -0.71      5.90 o 
  -3   4  11      221.30      227.21      9.38 o 
  -2   4  11      373.37      397.59     10.88 o 
  -1   4  11      148.61      156.80      6.17 o 
   0   4  11      117.20      116.67      3.08 o 
   1   4  11      173.16      173.40      4.29 o 
   2   4  11      520.94      507.42     19.37 o 
   3   4  11       96.72       92.04      5.95 o 
   4   4  11        1.87       -1.18      5.20 o 
   5   4  11       41.79       38.02      7.56 o 
   6   4  11      264.50      279.87     20.08 o 
  -4   5  11       69.62       67.08      8.74 o 
  -3   5  11        2.00        2.30      2.36 o 
  -2   5  11        4.24        2.96      2.07 o 
  -1   5  11       80.85       80.12      3.84 o 
   0   5  11      492.91      503.70     10.57 o 
   1   5  11       69.94       77.93      3.95 o 
   2   5  11      110.94      114.15      7.01 o 
   3   5  11      404.76      353.78     14.46 o 
   4   5  11        7.20       -3.07      5.20 o 
   5   5  11       17.57       20.78      7.09 o 
   6   5  11       53.73       55.27      9.21 o 
  -4   6  11       18.47       18.66      6.85 o 
  -3   6  11      352.10      378.24     11.91 o 
  -2   6  11      337.92      357.52     19.72 o 
  -1   6  11      156.20      167.24      5.74 o 
   0   6  11        8.73        5.80      1.68 o 
   1   6  11      412.75      389.30     10.41 o 
   2   6  11      440.65      425.83     19.96 o 
   3   6  11      190.05      184.47      9.33 o 
   4   6  11      124.68      114.46      7.33 o 
   5   6  11        2.61        4.96      6.38 o 
   6   6  11      122.07      130.14     12.75 o 
  -3   7  11       16.99       11.29      2.77 o 
  -2   7  11       43.69       38.17      3.25 o 
  -1   7  11       35.97       31.18      3.10 o 
   0   7  11      324.75      324.57     16.77 o 
   1   7  11      225.44      232.50      7.80 o 
   2   7  11      130.64      123.89      7.60 o 
   3   7  11        8.95       14.06      4.09 o 
   4   7  11       40.44       39.71      6.02 o 
   5   7  11       20.93       15.12      4.68 o 
   6   7  11        1.82        3.31      6.85 o 
  -3   8  11      187.22      203.75     12.52 o 
  -2   8  11      127.82      161.16      7.20 o 
  -1   8  11       30.32       31.11      3.20 o 
   0   8  11        9.20        9.15      2.65 o 
   1   8  11      357.45      364.38     11.27 o 
   2   8  11      753.93      661.13     25.51 o 
   3   8  11      251.44      243.42     11.93 o 
   4   8  11       24.04       26.72      6.97 o 
   5   8  11      108.10      111.85      8.18 o 
  -2   9  11        9.35        6.42      2.97 o 
  -1   9  11       21.04       17.33      3.04 o 
   0   9  11       98.11       84.50      4.69 o 
   1   9  11       44.94       48.42      3.27 o 
   2   9  11        8.93        4.96      5.90 o 
   3   9  11       13.86       23.59      4.84 o 
   4   9  11       12.26       12.33      4.81 o 
  -1  10  11        7.73       11.60      3.20 o 
   0  10  11        2.80        0.07      2.90 o 
   1  10  11       73.25       65.70      7.09 o 
   2  10  11      134.02      154.23     13.93 o 
   3  10  11       31.49       34.72      8.74 o 
   4  10  11        9.33        6.85      7.79 o 
   1  11  11       62.44       68.77      5.72 o 
   2  11  11      101.17      122.11     12.75 o 
  -1  -8  12        0.13        3.50      3.06 o 
   0  -8  12      102.04      102.21      6.73 o 
   1  -8  12      276.50      291.57     19.13 o 
   2  -8  12      220.85      224.05      9.41 o 
  -2  -7  12       40.69       38.29      4.09 o 
  -1  -7  12       48.54       49.31      4.05 o 
   0  -7  12       51.59       46.91      3.63 o 
   1  -7  12       27.66       26.09      2.92 o 
   2  -7  12       58.51       63.78      4.07 o 
   3  -7  12       14.77       16.77      4.96 o 
  -3  -6  12       32.42       27.40      5.43 o 
  -2  -6  12        0.45       -0.59      2.70 o 
  -1  -6  12      218.34      223.36      8.64 o 
   0  -6  12      438.47      434.32     15.98 o 
   1  -6  12      590.25      619.34     24.18 o 
   2  -6  12      490.60      470.17     17.83 o 
   3  -6  12      100.44       99.24      6.50 o 
   4  -6  12       26.04       24.09      5.20 o 
  -3  -5  12        3.27        0.24      4.49 o 
  -2  -5  12       31.09       24.42      3.15 o 
  -1  -5  12       24.38       22.85      2.99 o 
   0  -5  12        2.78        2.11      2.33 o 
   1  -5  12      116.79      118.60      8.57 o 
   2  -5  12      215.39      179.30     13.70 o 
   3  -5  12      139.83      109.71     12.87 o 
   4  -5  12       13.99       13.23      7.32 o 
   5  -5  12        2.31       -0.47      7.32 o 
  -3  -4  12      238.44      253.41     11.30 o 
  -2  -4  12       22.86       19.69      3.04 o 
  -1  -4  12      237.79      231.81      8.39 o 
   0  -4  12      951.88      968.37     29.07 o 
   1  -4  12      762.40      728.71     34.22 o 
   2  -4  12       74.36       81.28     12.05 o 
   3  -4  12        1.27       -2.11      3.75 o 
   4  -4  12      109.36      111.88     13.70 o 
   5  -4  12      117.98      121.37     14.41 o 
  -4  -3  12       13.25       15.59      6.38 o 
  -3  -3  12        8.47       12.33      2.66 o 
  -2  -3  12        1.15        0.11      2.51 o 
  -1  -3  12       57.16       58.25      4.08 o 
   0  -3  12       91.98       97.45      4.23 o 
   1  -3  12       86.74       90.04      3.84 o 
   2  -3  12      137.51      133.11      8.76 o 
   3  -3  12       49.56       44.61      7.44 o 
   4  -3  12       15.47       11.07      4.84 o 
   5  -3  12       19.12       20.19      5.17 o 
   6  -3  12       57.84       46.53      9.68 o 
  -4  -2  12       78.60       75.58      8.97 o 
  -3  -2  12      103.95      104.52      6.17 o 
  -2  -2  12       31.53       27.40      3.00 o 
  -1  -2  12       40.02       39.40      3.77 o 
   0  -2  12      213.83      226.46      6.04 o 
   1  -2  12      798.75      796.06     33.41 o 
   2  -2  12      201.96      179.10     10.25 o 
   3  -2  12        8.19        5.69      4.00 o 
   4  -2  12      232.42      205.17     11.61 o 
   5  -2  12      591.88      546.84     23.79 o 
   6  -2  12      147.18      151.32     13.70 o 
  -4  -1  12        0.70       -2.60      5.67 o 
  -3  -1  12        3.69        0.81      2.10 o 
  -2  -1  12       13.85       13.08      2.15 o 
  -1  -1  12       48.05       50.75      3.67 o 
   0  -1  12       15.50       18.91      1.74 o 
   1  -1  12       27.34       27.74      2.42 o 
   2  -1  12      167.93      163.79      9.43 o 
   3  -1  12        6.83        7.71      4.07 o 
   4  -1  12        1.74        3.33      4.03 o 
   5  -1  12       25.78       35.79      5.61 o 
   6  -1  12       89.24       99.77     17.60 o 
  -4   0  12      146.79      144.31     12.05 o 
  -3   0  12      273.86      272.12      8.10 o 
  -2   0  12       14.40       19.38      2.34 o 
  -1   0  12       62.67       58.36      3.48 o 
   0   0  12     1350.35     1385.58     30.74 o 
   1   0  12     2318.06     2368.74     58.28 o 
   2   0  12      732.76      679.70     27.36 o 
   3   0  12        0.56        4.84      3.59 o 
   4   0  12      117.85      102.84      7.66 o 
   5   0  12      196.21      186.16     15.12 o 
   6   0  12       98.88       87.15     11.57 o 
  -4   1  12       19.10       13.46      6.38 o 
  -3   1  12        0.65       -0.01      2.11 o 
  -2   1  12        2.36        2.56      2.08 o 
  -1   1  12      322.01      313.94      8.89 o 
   0   1  12      136.84      142.57      4.26 o 
   1   1  12        6.77        2.88      1.59 o 
   2   1  12      110.64      103.13      7.01 o 
   3   1  12        0.08        1.42      3.34 o 
   4   1  12        3.12        1.28      3.90 o 
   5   1  12        4.82        0.71      6.85 o 
   6   1  12       39.09       23.62      8.74 o 
  -4   2  12      187.37      188.71     13.70 o 
  -3   2  12       56.97       56.51      3.24 o 
  -2   2  12        0.03        2.70      1.99 o 
  -1   2  12       34.40       34.50      2.31 o 
   0   2  12      454.17      450.52      9.54 o 
   1   2  12      388.01      412.76     11.17 o 
   2   2  12      165.47      159.42      8.92 o 
   3   2  12       11.92       18.31      4.14 o 
   4   2  12      471.75      490.07     29.52 o 
   5   2  12     1287.83     1321.19     71.09 o 
   6   2  12      252.28      260.98     19.84 o 
  -4   3  12        0.98       -2.29      3.80 o 
  -3   3  12       16.95       11.55      2.41 o 
  -2   3  12       17.84       17.16      2.40 o 
  -1   3  12      142.04      141.59      4.99 o 
   0   3  12      306.44      311.64      7.01 o 
   1   3  12      180.42      183.27      5.19 o 
   2   3  12        6.57        8.30      3.25 o 
   3   3  12       27.23       23.85      6.14 o 
   4   3  12        2.53        0.24      5.43 o 
   5   3  12        5.22        4.02      6.85 o 
   6   3  12       14.33       20.78      8.50 o 
  -4   4  12       58.68       58.99      5.65 o 
  -3   4  12       44.09       50.28      3.24 o 
  -2   4  12        0.25        0.78      2.10 o 
  -1   4  12       13.58       13.18      2.16 o 
   0   4  12      138.97      148.42      5.08 o 
   1   4  12      698.26      693.90     15.91 o 
   2   4  12      211.48      203.82     14.64 o 
   3   4  12        5.69        6.38      5.43 o 
   4   4  12      216.30      236.42     17.00 o 
   5   4  12      446.62      430.56     27.16 o 
   6   4  12      179.27      185.64     16.06 o 
  -3   5  12        4.95        3.66      2.40 o 
  -2   5  12        4.82        1.20      2.32 o 
  -1   5  12      139.17      135.16      5.06 o 
   0   5  12      128.80      132.49      5.15 o 
   1   5  12       89.46       84.89      4.22 o 
   2   5  12        0.82        3.46      3.54 o 
   3   5  12      144.58      147.14     12.75 o 
   4   5  12      202.74      188.24     15.12 o 
   5   5  12       31.37       36.37      8.50 o 
   6   5  12        1.63       -4.25      7.56 o 
  -3   6  12      296.38      335.67     21.08 o 
  -2   6  12      123.73      146.77      9.66 o 
  -1   6  12      110.57      106.69      5.10 o 
   0   6  12      450.28      468.77     21.05 o 
   1   6  12      509.02      537.93     16.82 o 
   2   6  12      113.65      116.32     13.34 o 
   3   6  12        0.64       -1.70      3.90 o 
   4   6  12       85.83       89.28      9.68 o 
   5   6  12      162.84      169.34     14.88 o 
  -3   7  12      183.04      185.03      9.50 o 
  -2   7  12      195.16      201.95      9.25 o 
  -1   7  12       39.33       37.84      3.48 o 
   0   7  12        6.46        5.51      2.49 o 
   1   7  12        2.58        4.13      2.06 o 
   2   7  12        5.10        7.40      4.37 o 
   3   7  12        5.99        5.22      4.24 o 
   4   7  12      127.24      127.77     12.05 o 
   5   7  12       53.77       54.09      9.21 o 
  -2   8  12       15.53       13.13      3.20 o 
  -1   8  12       86.49       87.64      6.68 o 
   0   8  12      106.12      126.08      5.60 o 
   1   8  12      299.43      310.10     12.86 o 
   2   8  12      270.38      255.16     12.35 o 
   3   8  12       22.35       24.26      5.09 o 
   4   8  12       76.39       86.32      7.10 o 
   5   8  12      132.32      128.25     12.52 o 
  -1   9  12       60.07       61.77      4.31 o 
   0   9  12      162.96      189.55     22.63 o 
   1   9  12        3.07       -1.55      3.28 o 
   2   9  12      126.08      116.67     11.10 o 
   3   9  12       52.72       41.84      5.82 o 
   4   9  12       71.59       73.19      7.10 o 
   0  10  12      125.41      135.32      6.24 o 
   1  10  12      243.19      258.07     11.69 o 
   2  10  12       25.63       24.33      7.79 o 
   3  10  12       55.68       41.10      8.74 o 
  -1  -7  13        5.37        8.25      3.16 o 
   0  -7  13       25.40       18.75      3.35 o 
   1  -7  13       71.80       61.17      6.85 o 
   2  -7  13       34.75       42.04      5.67 o 
  -2  -6  13       76.41       86.01      5.43 o 
  -1  -6  13      202.74      206.90      9.01 o 
   0  -6  13      413.71      441.07     14.29 o 
   1  -6  13       96.19      108.56      5.17 o 
   2  -6  13       10.84        9.62      3.63 o 
   3  -6  13      248.36      224.78     14.29 o 
  -2  -5  13       14.41       16.54      3.25 o 
  -1  -5  13      125.94      119.12      5.90 o 
   0  -5  13      131.59      133.47      7.62 o 
   1  -5  13      171.49      184.07     10.26 o 
   2  -5  13       19.66       14.41      4.98 o 
   3  -5  13       15.57       16.36      5.21 o 
   4  -5  13        3.69        8.03      7.32 o 
  -3  -4  13       34.69       35.43      6.14 o 
  -2  -4  13       23.06       28.11      3.29 o 
  -1  -4  13      128.72      131.56      5.90 o 
   0  -4  13      193.44      194.73      7.48 o 
   1  -4  13       13.96       13.60      2.20 o 
   2  -4  13       26.20       22.82      5.00 o 
   3  -4  13      306.94      258.15     13.76 o 
   4  -4  13      552.71      488.36     22.04 o 
   5  -4  13      310.84      283.89     21.49 o 
  -3  -3  13        0.26       -0.94      4.49 o 
  -2  -3  13       21.49       24.87      3.32 o 
  -1  -3  13       98.73      107.09      5.20 o 
   0  -3  13       75.19       78.18      4.47 o 
   1  -3  13       95.76       95.22      6.97 o 
   2  -3  13        2.14        0.22      4.00 o 
   3  -3  13       79.00       75.42      7.16 o 
   4  -3  13       20.74       14.74      5.67 o 
   5  -3  13       26.81       35.78      6.34 o 
  -3  -2  13       25.67       24.33      4.72 o 
  -2  -2  13      182.33      183.31      9.97 o 
  -1  -2  13      302.67      290.34     10.03 o 
   0  -2  13       94.92       99.94      4.85 o 
   1  -2  13        9.80        8.08      1.96 o 
   2  -2  13       11.43        8.24      4.24 o 
   3  -2  13       45.02       46.96      7.44 o 
   4  -2  13      587.94      514.54     26.81 o 
   5  -2  13      247.43      223.36     20.31 o 
  -3  -1  13        0.48        1.97      2.50 o 
  -2  -1  13        2.15        0.20      2.50 o 
  -1  -1  13       56.01       58.49      3.72 o 
   0  -1  13      157.64      155.94      6.30 o 
   1  -1  13       50.02       49.19      3.02 o 
   2  -1  13       54.16       55.45      5.67 o 
   3  -1  13       61.43       52.13      5.93 o 
   4  -1  13       72.59       75.01      7.01 o 
   5  -1  13       38.59       33.92      6.26 o 
   6  -1  13        0.36        1.65      7.79 o 
  -3   0  13        6.92        7.66      2.50 o 
  -2   0  13      154.85      163.59      6.94 o 
  -1   0  13      533.46      570.51     17.68 o 
   0   0  13      678.36      674.77     17.71 o 
   1   0  13       57.42       59.50      2.98 o 
   2   0  13      507.20      496.77     21.19 o 
   3   0  13      609.02      582.65     24.38 o 
   4   0  13      328.62      310.62     15.28 o 
   5   0  13       98.63       93.87      7.85 o 
   6   0  13       17.73       25.04      9.45 o 
  -3   1  13       15.01        9.21      2.44 o 
  -2   1  13       19.81       15.82      2.52 o 
  -1   1  13       10.93       14.64      2.57 o 
   0   1  13       12.51       12.83      3.31 o 
   1   1  13      108.46      107.61      4.91 o 
   2   1  13       14.74       14.04      4.40 o 
   3   1  13      135.05      132.89      8.60 o 
   4   1  13      107.12      104.61      7.84 o 
   5   1  13        2.70        6.38      7.56 o 
   6   1  13        0.18       -5.90      7.09 o 
  -3   2  13       26.77       27.70      2.86 o 
  -2   2  13      389.64      391.38     13.64 o 
  -1   2  13      522.36      537.59     14.18 o 
   0   2  13      297.13      297.37      8.69 o 
   1   2  13       69.79       71.21      4.23 o 
   2   2  13        1.45       -2.16      3.66 o 
   3   2  13      125.92      124.36      8.42 o 
   4   2  13      435.35      445.44     27.87 o 
   5   2  13      343.55      362.30     24.33 o 
   6   2  13       68.85       56.92     10.86 o 
  -3   3  13       19.22       25.25      2.80 o 
  -2   3  13        3.89        0.27      2.24 o 
  -1   3  13        8.59        5.99      2.16 o 
   0   3  13        1.68        0.90      1.78 o 
   1   3  13      105.45      111.78      4.32 o 
   2   3  13       22.68       28.81      6.38 o 
   3   3  13      178.68      172.88     14.41 o 
   4   3  13      278.67      254.60     18.42 o 
   5   3  13       54.93       54.09      9.68 o 
   6   3  13        2.46        4.02      7.56 o 
  -3   4  13        0.29        1.70      2.50 o 
  -2   4  13      147.11      151.23      5.65 o 
  -1   4  13      122.06      125.67      4.96 o 
   0   4  13      345.48      341.04      8.71 o 
   1   4  13       32.52       34.10      3.21 o 
   2   4  13      320.70      275.15     18.19 o 
   3   4  13      516.03      471.42     28.34 o 
   4   4  13      308.20      267.12     19.13 o 
   5   4  13      142.46      141.71     13.93 o 
   6   4  13        0.03        3.07      7.56 o 
  -3   5  13        6.20        7.00      2.64 o 
  -2   5  13       17.15       24.21      3.44 o 
  -1   5  13       55.12       65.73      3.48 o 
   0   5  13        2.73        0.84      2.20 o 
   1   5  13      127.86      129.88      6.58 o 
   2   5  13       53.64       64.71      8.50 o 
   3   5  13       99.93      119.27     11.34 o 
   4   5  13       15.68       20.08      7.32 o 
   5   5  13        1.15        2.60      6.61 o 
  -2   6  13      127.94      151.15      7.29 o 
  -1   6  13      235.78      278.07      9.38 o 
   0   6  13      336.29      339.31     12.40 o 
   1   6  13       79.15       83.63      3.84 o 
   2   6  13       92.17      100.08      7.01 o 
   3   6  13      193.65      185.64     14.64 o 
   4   6  13      114.06      111.95     11.34 o 
   5   6  13       63.44       81.48     10.86 o 
  -2   7  13        1.29        1.64      3.09 o 
  -1   7  13        3.10        3.32      2.79 o 
   0   7  13        5.84        5.30      2.97 o 
   1   7  13       14.80       10.96      3.54 o 
   2   7  13       19.27       19.29      4.84 o 
   3   7  13      116.84       99.67     11.10 o 
   4   7  13       35.00       31.88      7.56 o 
   5   7  13        3.08        5.67      6.85 o 
  -1   8  13      125.90      131.69      6.21 o 
   0   8  13       70.74       76.68      5.77 o 
   1   8  13       52.74       60.80      5.20 o 
   2   8  13        3.07        3.69      4.59 o 
   3   8  13       68.42       65.67      6.75 o 
   4   8  13      170.26      146.43     13.93 o 
   0   9  13       17.56       19.00      3.30 o 
   1   9  13       78.77       82.04      6.16 o 
   2   9  13      179.17      193.20     15.82 o 
   3   9  13      230.74      227.09     12.19 o 
   0  -6  14        0.21        1.14      3.01 o 
   1  -6  14      118.39      113.37      9.45 o 
  -1  -5  14       24.54       24.52      3.66 o 
   0  -5  14       28.53       25.11      3.40 o 
   1  -5  14        5.51        2.36      4.72 o 
   2  -5  14       14.78       15.35      7.09 o 
   3  -5  14       64.02       56.92      9.68 o 
  -2  -4  14       71.41       75.58      7.09 o 
  -1  -4  14      117.90      112.76      6.43 o 
   0  -4  14       36.99       37.27      3.55 o 
   1  -4  14      180.35      205.05     19.88 o 
   2  -4  14      457.91      398.18     34.25 o 
   3  -4  14      256.46      230.62     13.18 o 
   4  -4  14       71.09       58.34     10.16 o 
  -2  -3  14        4.85        4.77      3.25 o 
  -1  -3  14        1.79        2.11      2.64 o 
   0  -3  14        0.60        1.09      2.60 o 
   1  -3  14        6.25        5.59      3.82 o 
   2  -3  14       48.33       49.90      8.50 o 
   3  -3  14      187.77      177.22     11.01 o 
   4  -3  14       54.48       46.98      6.84 o 
  -2  -2  14      224.62      217.15     16.18 o 
  -1  -2  14       94.71       95.73      5.92 o 
   0  -2  14        5.56        4.63      2.58 o 
   1  -2  14      381.99      416.66     11.93 o 
   2  -2  14      603.52      541.13     23.34 o 
   3  -2  14      569.76      514.53     43.34 o 
   4  -2  14      100.70       93.08      8.09 o 
   5  -2  14       27.07       22.15      5.93 o 
  -3  -1  14        2.37        1.45      5.55 o 
  -2  -1  14       21.26       23.40      4.23 o 
  -1  -1  14        5.89        3.10      2.62 o 
   0  -1  14       99.53       99.39      4.96 o 
   1  -1  14       25.52       28.98      2.37 o 
   2  -1  14        4.38        2.77      4.14 o 
   3  -1  14       38.95       44.68      6.14 o 
   4  -1  14       27.35       24.39      5.50 o 
   5  -1  14       34.84       27.51      6.22 o 
  -3   0  14      244.55      297.75     22.20 o 
  -2   0  14       74.92       91.86      5.40 o 
  -1   0  14      245.79      249.67     14.42 o 
   0   0  14      293.47      297.84     10.15 o 
   1   0  14       42.48       46.81      2.78 o 
   2   0  14      255.83      266.40     13.50 o 
   3   0  14      196.22      203.39     11.61 o 
   4   0  14       66.47       76.12      8.74 o 
   5   0  14      112.03       94.24     12.05 o 
  -3   1  14        0.69       -2.39      4.61 o 
  -2   1  14        5.36        4.81      2.93 o 
  -1   1  14        9.82        5.94      2.59 o 
   0   1  14       91.73       96.06      4.33 o 
   1   1  14       94.12      100.83      4.09 o 
   2   1  14      293.39      297.01     30.70 o 
   3   1  14       85.54       85.69      8.15 o 
   4   1  14        2.80        4.02      6.38 o 
   5   1  14       36.85       41.57      8.97 o 
  -3   2  14      125.62      110.07      8.24 o 
  -2   2  14      217.39      226.47      8.63 o 
  -1   2  14      110.66      118.40      5.56 o 
   0   2  14        1.25        0.79      2.10 o 
   1   2  14      224.89      231.06      7.08 o 
   2   2  14      503.86      526.33     36.96 o 
   3   2  14      380.43      354.98     23.38 o 
   4   2  14      220.76      203.11     17.00 o 
   5   2  14        4.78       -3.07      6.85 o 
  -3   3  14       14.31        9.57      2.96 o 
  -2   3  14        0.90        1.26      2.46 o 
  -1   3  14        0.30        1.03      2.56 o 
   0   3  14       54.81       55.17      3.89 o 
   1   3  14       40.64       45.93      2.77 o 
   2   3  14      136.69      126.12     11.57 o 
   3   3  14       45.38       48.65      8.27 o 
   4   3  14       19.36       14.64      7.79 o 
   5   3  14       35.06       37.79      9.45 o 
  -2   4  14      155.07      169.44      7.84 o 
  -1   4  14       76.21       81.77      4.14 o 
   0   4  14        6.08        5.71      2.43 o 
   1   4  14      251.69      264.57     13.37 o 
   2   4  14      498.27      517.00     30.70 o 
   3   4  14      459.89      432.45     26.69 o 
   4   4  14      169.15      138.40     13.70 o 
   5   4  14       46.25       28.58      9.21 o 
  -2   5  14       24.37       27.65      3.18 o 
  -1   5  14       56.97       62.93      4.04 o 
   0   5  14       30.38       35.01      3.10 o 
   1   5  14       10.63        9.68      3.66 o 
   2   5  14        5.72        4.96      6.14 o 
   3   5  14        3.36        1.89      6.61 o 
   4   5  14        0.17        2.60      6.85 o 
   5   5  14       10.70       10.63      8.03 o 
  -2   6  14       47.27       64.48      7.56 o 
  -1   6  14       28.55       32.89      3.51 o 
   0   6  14        5.53        7.37      2.78 o 
   1   6  14       73.64       77.43      6.38 o 
   2   6  14      224.28      217.29     16.77 o 
   3   6  14      127.08      147.14     13.93 o 
   4   6  14       17.71       17.95      7.32 o 
  -1   7  14        3.01        0.20      2.92 o 
   0   7  14       96.28      108.26      5.45 o 
   1   7  14      191.06      210.43      9.92 o 
   2   7  14       24.99       26.92      8.03 o 
   3   7  14        2.99        0.71      7.09 o 
   4   7  14        0.03       -1.89      6.85 o 
   0   8  14        4.37        5.81      3.08 o 
   1   8  14       75.19       62.06      5.37 o 
   2   8  14      250.13      256.05     12.94 o 
   3   8  14       94.39       86.68     11.34 o 
   1  -5  15       33.33       44.87      6.38 o 
   0  -4  15      259.67      305.88     11.92 o 
   1  -4  15      309.63      322.15     18.19 o 
   3  -4  15       99.08       79.12     11.10 o 
  -1  -3  15        0.48        1.08      2.99 o 
   0  -3  15        6.52        3.62      2.89 o 
   1  -3  15      155.57      160.87      9.35 o 
   2  -3  15      137.43      113.99      8.74 o 
   3  -3  15        3.53        2.13      6.61 o 
  -1  -2  15       31.78       31.31      3.83 o 
   0  -2  15      257.51      266.49      9.63 o 
   1  -2  15      221.56      225.75     11.10 o 
   2  -2  15       42.50       48.30      6.49 o 
   3  -2  15       23.98       22.64      5.50 o 
   4  -2  15      170.59      162.52     28.22 o 
  -2  -1  15        0.68       -0.21      3.42 o 
  -1  -1  15       11.75        9.96      2.97 o 
   0  -1  15       14.92       14.59      2.95 o 
   1  -1  15       67.89       70.07      5.72 o 
   2  -1  15      210.73      193.46     11.49 o 
   3  -1  15       76.77       75.61      7.25 o 
   4  -1  15        4.30        1.65      4.51 o 
  -2   0  15        0.12        0.92      3.16 o 
  -1   0  15       18.21       21.06      4.85 o 
   0   0  15       85.54      102.72      5.22 o 
   1   0  15      153.52      161.03      8.03 o 
   2   0  15      112.25      105.55      8.31 o 
   3   0  15      101.34       96.75      7.92 o 
   4   0  15       10.52        4.02      7.56 o 
  -2   1  15        2.56       -0.94      3.17 o 
  -1   1  15        2.43        3.24      2.78 o 
   0   1  15       16.69       16.18      2.89 o 
   1   1  15       21.51       21.44      3.72 o 
   2   1  15        1.74        1.03      4.37 o 
   3   1  15        1.03        2.83      5.90 o 
   4   1  15       41.41       38.02      9.21 o 
  -2   2  15       52.95       53.95      4.76 o 
  -1   2  15       30.46       37.13      5.36 o 
   0   2  15      317.08      342.20     11.43 o 
   1   2  15      867.01      871.40     26.84 o 
   2   2  15      240.10      207.37     16.06 o 
   3   2  15        2.85        2.36      6.85 o 
   4   2  15       24.29       32.83      9.21 o 
  -2   3  15        6.75        5.67      3.59 o 
  -1   3  15       41.96       58.36      4.09 o 
   0   3  15       57.77       67.42      3.77 o 
   1   3  15        3.45       -1.45      3.06 o 
   2   3  15        2.65       -2.83      5.90 o 
   3   3  15        4.73        8.74      7.09 o 
   4   3  15       48.83       41.57      8.97 o 
  -1   4  15      107.85      117.94      5.83 o 
   0   4  15      212.88      237.09      8.55 o 
   1   4  15      388.53      375.43     15.53 o 
   2   4  15      227.35      213.98     16.53 o 
   3   4  15       17.96       21.02      7.09 o 
   4   4  15       37.36       42.75      9.68 o 
  -1   5  15       14.17       16.77      3.75 o 
   0   5  15       10.85       15.78      3.42 o 
   1   5  15        3.41        3.29      3.50 o 
   2   5  15       11.09        8.74      6.38 o 
   3   5  15        6.97       10.39      6.61 o 
   4   5  15       82.63       81.95     10.63 o 
   0   6  15       40.76       48.39      4.37 o 
   1   6  15      102.50      117.07      7.21 o 
   2   6  15       52.61       45.35      9.21 o 
   3   6  15        2.92        3.31      7.32 o 
   1   7  15        1.10       -0.47      4.72 o 
   2   7  15        7.17       11.34      7.09 o 
   1  -3  16        2.24        0.24      4.96 o 
   0  -2  16      241.86      254.28     13.46 o 
   1  -2  16      136.41      128.01     10.16 o 
   2  -2  16       20.40       19.60      7.56 o 
   0  -1  16        1.60       -1.12      3.06 o 
   1  -1  16        1.04        1.71      3.65 o 
   2  -1  16        5.32        7.73      5.14 o 
   3  -1  16      166.02      163.68     10.99 o 
  -1   0  16       89.89       96.43      6.17 o 
   0   0  16      108.66      132.52      6.18 o 
   1   0  16       13.35       16.11      4.22 o 
   2   0  16        0.73        2.47      4.91 o 
   3   0  16       53.74       52.31      8.74 o 
  -1   1  16       20.23       21.98      7.20 o 
   0   1  16        9.52       13.21      2.94 o 
   1   1  16        1.33        2.20      3.97 o 
   2   1  16        8.71        8.11      4.76 o 
   3   1  16       65.34       56.68      9.45 o 
  -1   2  16      153.68      170.55      8.27 o 
   0   2  16      433.10      462.52     14.84 o 
   1   2  16      221.51      226.24      9.26 o 
   2   2  16        3.53        1.42      6.14 o 
   3   2  16       99.42       77.70     10.63 o 
   0   3  16       67.15       68.89      4.83 o 
   1   3  16       15.39       11.18      4.72 o 
   2   3  16        1.01        0.71      6.85 o 
   3   3  16       10.27        3.07      6.61 o 
   0   4  16      141.27      154.72      8.27 o 
   1   4  16       12.24        7.50      4.01 o 
   2   4  16       51.10       47.71      9.21 o 
   3   4  16       84.94       86.21     11.34 o 
   1   5  16       10.83       10.61      4.37 o 
   2   5  16       68.90       78.88     11.10 o 
                                                 
